# Supplementary material for: Metabolomic Response of Equine Skeletal Muscle to Acute Fatiguing Exercise and Training
Source: Front Physiol. 2020 Feb 18;11:110. doi: 10.3389/fphys.2020.00110 (PMC7040365; doi:10.3389/fphys.2020.00110)
Supplement: Supplementary file 4 [file Table_4.xlsx]

## Sheet: Explanation
Supplementary Table S4. Metabolomics statistical report of conditioned muscle biopsies
	Green: indicates significant difference (p≤0.05) between the groups shown, metabolite ratio of < 1.00
	Light Green: narrowly missed statistical cutoff for significance 0.05<p<0.10, metabolite ratio of < 1.00
	Red: indicates significant difference (p≤0.05) between the groups shown; metabolite ratio of ≥ 1.00
	Light Red: narrowly missed statistical cutoff for significance 0.05<p<0.10, metabolite ratio of ≥ 1.00
	Non-colored text and cell: mean values are not significantly different for that comparison

## Sheet: 3h v Pre
Sort	Superpathway	Subpathway	Biochemical	3h/Pre-exercise
1	Amino Acid	Glycine, Serine and Threonine Metabolism	glycine	1.21
2	Amino Acid	Glycine, Serine and Threonine Metabolism	N-acetylglycine	1.35
4	Amino Acid	Glycine, Serine and Threonine Metabolism	sarcosine	1.15
5	Amino Acid	Glycine, Serine and Threonine Metabolism	dimethylglycine	1.01
6	Amino Acid	Glycine, Serine and Threonine Metabolism	betaine	0.83
9	Amino Acid	Glycine, Serine and Threonine Metabolism	serine	1.16
10	Amino Acid	Glycine, Serine and Threonine Metabolism	N-acetylserine	0.85
15	Amino Acid	Glycine, Serine and Threonine Metabolism	threonine	1.12
16	Amino Acid	Glycine, Serine and Threonine Metabolism	N-acetylthreonine	0.99
28	Amino Acid	Alanine and Aspartate Metabolism	alanine	0.83
29	Amino Acid	Alanine and Aspartate Metabolism	N-acetylalanine	1.10
31	Amino Acid	Alanine and Aspartate Metabolism	aspartate	0.66
33	Amino Acid	Alanine and Aspartate Metabolism	asparagine	1.27
34	Amino Acid	Alanine and Aspartate Metabolism	N-acetylasparagine	1.06
35	Amino Acid	Alanine and Aspartate Metabolism	N-acetylaspartate (NAA)	1.05
37	Amino Acid	Alanine and Aspartate Metabolism	N-methylalanine	1.80
42	Amino Acid	Glutamate Metabolism	glutamate	0.59
43	Amino Acid	Glutamate Metabolism	glutamine	1.16
44	Amino Acid	Glutamate Metabolism	N-acetylglutamate	0.82
45	Amino Acid	Glutamate Metabolism	N-acetylglutamine	0.97
46	Amino Acid	Glutamate Metabolism	N-acetyl-aspartyl-glutamate (NAAG)	0.89
53	Amino Acid	Glutamate Metabolism	glutamate, gamma-methyl ester	1.04
54	Amino Acid	Glutamate Metabolism	pyroglutamine*	0.83
57	Amino Acid	Glutamate Metabolism	beta-citrylglutamate	1.17
59	Amino Acid	Glutamate Metabolism	gamma-carboxyglutamate	1.22
63	Amino Acid	Histidine Metabolism	histidine	1.15
65	Amino Acid	Histidine Metabolism	1-methylhistidine	1.13
66	Amino Acid	Histidine Metabolism	3-methylhistidine	1.16
70	Amino Acid	Histidine Metabolism	trans-urocanate	1.14
74	Amino Acid	Histidine Metabolism	imidazole lactate	1.04
75	Amino Acid	Histidine Metabolism	histamine	1.40
76	Amino Acid	Histidine Metabolism	1-methylhistamine	1.53
84	Amino Acid	Lysine Metabolism	lysine	1.46
86	Amino Acid	Lysine Metabolism	N6-acetyllysine	1.09
88	Amino Acid	Lysine Metabolism	N6,N6,N6-trimethyllysine	1.48
90	Amino Acid	Lysine Metabolism	saccharopine	8.38
91	Amino Acid	Lysine Metabolism	2-aminoadipate	2.55
94	Amino Acid	Lysine Metabolism	glutarate (pentanedioate)	0.75
102	Amino Acid	Lysine Metabolism	pipecolate	1.01
105	Amino Acid	Lysine Metabolism	5-aminovalerate	1.17
111	Amino Acid	Lysine Metabolism	6-oxopiperidine-2-carboxylate	1.82
112	Amino Acid	Phenylalanine and Tyrosine Metabolism	phenylalanine	1.15
113	Amino Acid	Phenylalanine and Tyrosine Metabolism	N-acetylphenylalanine	0.98
116	Amino Acid	Phenylalanine and Tyrosine Metabolism	phenylpyruvate	1.06
117	Amino Acid	Phenylalanine and Tyrosine Metabolism	phenyllactate (PLA)	1.85
125	Amino Acid	Phenylalanine and Tyrosine Metabolism	tyrosine	1.27
134	Amino Acid	Phenylalanine and Tyrosine Metabolism	4-hydroxyphenylpyruvate	0.92
136	Amino Acid	Phenylalanine and Tyrosine Metabolism	3-(4-hydroxyphenyl)lactate	2.15
141	Amino Acid	Phenylalanine and Tyrosine Metabolism	phenol sulfate	1.81
144	Amino Acid	Phenylalanine and Tyrosine Metabolism	p-cresol sulfate	1.33
182	Amino Acid	Phenylalanine and Tyrosine Metabolism	phenylpropionylglycine	1.20
191	Amino Acid	Phenylalanine and Tyrosine Metabolism	3-phenylpropionate (hydrocinnamate)	1.25
202	Amino Acid	Phenylalanine and Tyrosine Metabolism	p-cresol-glucuronide*	1.61
204	Amino Acid	Phenylalanine and Tyrosine Metabolism	N-formylphenylalanine	0.76
219	Amino Acid	Tryptophan Metabolism	tryptophan	1.48
223	Amino Acid	Tryptophan Metabolism	indolelactate	4.16
226	Amino Acid	Tryptophan Metabolism	indolepropionate	2.01
229	Amino Acid	Tryptophan Metabolism	3-indoxyl sulfate	2.25
230	Amino Acid	Tryptophan Metabolism	kynurenine	1.26
231	Amino Acid	Tryptophan Metabolism	kynurenate	1.12
261	Amino Acid	Tryptophan Metabolism	C-glycosyltryptophan	0.99
266	Amino Acid	Tryptophan Metabolism	thioproline	2.87
268	Amino Acid	Leucine, Isoleucine and Valine Metabolism	leucine	1.09
269	Amino Acid	Leucine, Isoleucine and Valine Metabolism	N-acetylleucine	1.03
271	Amino Acid	Leucine, Isoleucine and Valine Metabolism	4-methyl-2-oxopentanoate	1.75
277	Amino Acid	Leucine, Isoleucine and Valine Metabolism	isovalerylglycine	0.98
279	Amino Acid	Leucine, Isoleucine and Valine Metabolism	isovalerylcarnitine (C5)	1.29
282	Amino Acid	Leucine, Isoleucine and Valine Metabolism	beta-hydroxyisovalerate	1.47
283	Amino Acid	Leucine, Isoleucine and Valine Metabolism	beta-hydroxyisovaleroylcarnitine	0.87
289	Amino Acid	Leucine, Isoleucine and Valine Metabolism	alpha-hydroxyisovalerate	2.92
299	Amino Acid	Leucine, Isoleucine and Valine Metabolism	isoleucine	0.98
301	Amino Acid	Leucine, Isoleucine and Valine Metabolism	N-acetylisoleucine	0.90
302	Amino Acid	Leucine, Isoleucine and Valine Metabolism	3-methyl-2-oxobutyrate	1.99
304	Amino Acid	Leucine, Isoleucine and Valine Metabolism	3-methyl-2-oxovalerate	1.62
306	Amino Acid	Leucine, Isoleucine and Valine Metabolism	2-methylbutyrylcarnitine (C5)	0.99
309	Amino Acid	Leucine, Isoleucine and Valine Metabolism	tiglylcarnitine (C5:1-DC)	1.45
312	Amino Acid	Leucine, Isoleucine and Valine Metabolism	2-hydroxy-3-methylvalerate	2.45
313	Amino Acid	Leucine, Isoleucine and Valine Metabolism	3-hydroxy-2-ethylpropionate	1.21
314	Amino Acid	Leucine, Isoleucine and Valine Metabolism	ethylmalonate	2.07
315	Amino Acid	Leucine, Isoleucine and Valine Metabolism	valine	1.10
316	Amino Acid	Leucine, Isoleucine and Valine Metabolism	N-acetylvaline	1.39
318	Amino Acid	Leucine, Isoleucine and Valine Metabolism	isobutyrylcarnitine (C4)	1.00
319	Amino Acid	Leucine, Isoleucine and Valine Metabolism	isobutyrylglycine	0.98
320	Amino Acid	Leucine, Isoleucine and Valine Metabolism	3-hydroxyisobutyrate	1.63
321	Amino Acid	Leucine, Isoleucine and Valine Metabolism	alpha-hydroxyisocaproate	2.73
333	Amino Acid	Methionine, Cysteine, SAM and Taurine Metabolism	methionine	1.24
334	Amino Acid	Methionine, Cysteine, SAM and Taurine Metabolism	N-acetylmethionine	2.22
335	Amino Acid	Methionine, Cysteine, SAM and Taurine Metabolism	N-formylmethionine	0.80
336	Amino Acid	Methionine, Cysteine, SAM and Taurine Metabolism	S-methylmethionine	1.09
337	Amino Acid	Methionine, Cysteine, SAM and Taurine Metabolism	methionine sulfone	0.90
338	Amino Acid	Methionine, Cysteine, SAM and Taurine Metabolism	methionine sulfoxide	1.11
339	Amino Acid	Methionine, Cysteine, SAM and Taurine Metabolism	N-acetylmethionine sulfoxide	2.01
340	Amino Acid	Methionine, Cysteine, SAM and Taurine Metabolism	S-adenosylmethionine (SAM)	1.33
341	Amino Acid	Methionine, Cysteine, SAM and Taurine Metabolism	S-adenosylhomocysteine (SAH)	1.20
350	Amino Acid	Methionine, Cysteine, SAM and Taurine Metabolism	cysteine	1.85
353	Amino Acid	Methionine, Cysteine, SAM and Taurine Metabolism	S-methylcysteine	1.03
360	Amino Acid	Methionine, Cysteine, SAM and Taurine Metabolism	hypotaurine	1.25
361	Amino Acid	Methionine, Cysteine, SAM and Taurine Metabolism	taurine	0.85
362	Amino Acid	Methionine, Cysteine, SAM and Taurine Metabolism	N-acetyltaurine	1.00
367	Amino Acid	Methionine, Cysteine, SAM and Taurine Metabolism	taurocyamine	0.73
368	Amino Acid	Methionine, Cysteine, SAM and Taurine Metabolism	2-hydroxybutyrate/2-hydroxyisobutyrate	1.58
369	Amino Acid	Urea cycle; Arginine and Proline Metabolism	arginine	1.40
370	Amino Acid	Urea cycle; Arginine and Proline Metabolism	urea	1.12
372	Amino Acid	Urea cycle; Arginine and Proline Metabolism	ornithine	1.35
373	Amino Acid	Urea cycle; Arginine and Proline Metabolism	proline	1.24
374	Amino Acid	Urea cycle; Arginine and Proline Metabolism	citrulline	1.06
375	Amino Acid	Urea cycle; Arginine and Proline Metabolism	argininosuccinate	1.01
376	Amino Acid	Urea cycle; Arginine and Proline Metabolism	homoarginine	1.08
377	Amino Acid	Urea cycle; Arginine and Proline Metabolism	homocitrulline	1.10
381	Amino Acid	Urea cycle; Arginine and Proline Metabolism	dimethylarginine (SDMA + ADMA)	1.20
382	Amino Acid	Urea cycle; Arginine and Proline Metabolism	N-acetylarginine	0.75
385	Amino Acid	Urea cycle; Arginine and Proline Metabolism	N-delta-acetylornithine	1.19
389	Amino Acid	Urea cycle; Arginine and Proline Metabolism	N-methylproline	0.92
391	Amino Acid	Urea cycle; Arginine and Proline Metabolism	trans-4-hydroxyproline	1.12
398	Amino Acid	Urea cycle; Arginine and Proline Metabolism	2-oxoarginine*	1.44
400	Amino Acid	Creatine Metabolism	creatine	0.91
401	Amino Acid	Creatine Metabolism	creatinine	0.81
403	Amino Acid	Creatine Metabolism	creatine phosphate	0.60
406	Amino Acid	Creatine Metabolism	guanidinoacetate	1.31
410	Amino Acid	Polyamine Metabolism	putrescine	1.14
413	Amino Acid	Polyamine Metabolism	spermidine	1.28
414	Amino Acid	Polyamine Metabolism	5-methylthioadenosine (MTA)	1.13
417	Amino Acid	Polyamine Metabolism	N-acetylputrescine	1.11
422	Amino Acid	Guanidino and Acetamido Metabolism	1-methylguanidine	0.78
424	Amino Acid	Guanidino and Acetamido Metabolism	4-guanidinobutanoate	0.74
426	Amino Acid	Glutathione Metabolism	glutathione, reduced (GSH)	0.94
427	Amino Acid	Glutathione Metabolism	glutathione, oxidized (GSSG)	0.94
429	Amino Acid	Glutathione Metabolism	cysteine-glutathione disulfide	1.88
431	Amino Acid	Glutathione Metabolism	S-lactoylglutathione	0.79
434	Amino Acid	Glutathione Metabolism	5-oxoproline	1.10
435	Amino Acid	Glutathione Metabolism	ophthalmate	1.58
438	Amino Acid	Glutathione Metabolism	4-hydroxy-nonenal-glutathione	0.68
445	Peptide	Gamma-glutamyl Amino Acid	gamma-glutamylglutamine	4.21
446	Peptide	Gamma-glutamyl Amino Acid	gamma-glutamylglycine	2.15
447	Peptide	Gamma-glutamyl Amino Acid	gamma-glutamylhistidine	1.29
449	Peptide	Gamma-glutamyl Amino Acid	gamma-glutamylleucine	2.06
457	Peptide	Gamma-glutamyl Amino Acid	gamma-glutamylvaline	1.40
460	Peptide	Dipeptide Derivative	carnosine	0.90
461	Peptide	Dipeptide Derivative	N-acetylcarnosine	0.95
463	Peptide	Dipeptide Derivative	anserine	0.87
599	Peptide	Dipeptide	glycylleucine	0.85
609	Peptide	Dipeptide	glycylvaline	1.87
633	Peptide	Dipeptide	isoleucylglycine	0.97
651	Peptide	Dipeptide	leucylglycine	0.79
698	Peptide	Dipeptide	phenylalanylalanine	1.28
702	Peptide	Dipeptide	phenylalanylglycine	1.17
720	Peptide	Dipeptide	prolylglycine	1.01
787	Peptide	Dipeptide	tyrosylglycine	2.31
803	Peptide	Dipeptide	valylglycine	1.04
868	Peptide	Acetylated Peptides	phenylacetylcarnitine	0.42
873	Peptide	Acetylated Peptides	phenylacetylglycine	1.28
879	Carbohydrate	Glycolysis, Gluconeogenesis, and Pyruvate Metabolism	1,5-anhydroglucitol (1,5-AG)	1.14
882	Carbohydrate	Glycolysis, Gluconeogenesis, and Pyruvate Metabolism	glucose	1.16
888	Carbohydrate	Glycolysis, Gluconeogenesis, and Pyruvate Metabolism	fructose 1,6-bisphosphate	0.64
891	Carbohydrate	Glycolysis, Gluconeogenesis, and Pyruvate Metabolism	dihydroxyacetone phosphate (DHAP)	0.97
895	Carbohydrate	Glycolysis, Gluconeogenesis, and Pyruvate Metabolism	2-phosphoglycerate	1.29
896	Carbohydrate	Glycolysis, Gluconeogenesis, and Pyruvate Metabolism	3-phosphoglycerate	1.48
897	Carbohydrate	Glycolysis, Gluconeogenesis, and Pyruvate Metabolism	phosphoenolpyruvate (PEP)	1.80
898	Carbohydrate	Glycolysis, Gluconeogenesis, and Pyruvate Metabolism	pyruvate	0.90
899	Carbohydrate	Glycolysis, Gluconeogenesis, and Pyruvate Metabolism	lactate	0.88
902	Carbohydrate	Glycolysis, Gluconeogenesis, and Pyruvate Metabolism	glycerate	1.01
905	Carbohydrate	Pentose Phosphate Pathway	6-phosphogluconate	1.37
907	Carbohydrate	Pentose Phosphate Pathway	ribose 5-phosphate	1.14
908	Carbohydrate	Pentose Phosphate Pathway	ribose 1-phosphate	0.98
910	Carbohydrate	Pentose Phosphate Pathway	sedoheptulose-7-phosphate	2.63
912	Carbohydrate	Pentose Phosphate Pathway	ribulose/xylulose 5-phosphate	1.09
916	Carbohydrate	Pentose Metabolism	ribose	0.99
917	Carbohydrate	Pentose Metabolism	ribitol	2.27
918	Carbohydrate	Pentose Metabolism	ribonate	1.19
939	Carbohydrate	Pentose Metabolism	arabitol/xylitol	1.73
940	Carbohydrate	Pentose Metabolism	ribulose/xylulose	0.51
941	Carbohydrate	Pentose Metabolism	arabonate/xylonate	1.58
942	Carbohydrate	Pentose Metabolism	sedoheptulose	4.18
945	Carbohydrate	Glycogen Metabolism	maltopentaose	0.70
946	Carbohydrate	Glycogen Metabolism	maltotetraose	0.43
948	Carbohydrate	Glycogen Metabolism	maltotriose	0.58
951	Carbohydrate	Glycogen Metabolism	maltose	1.47
973	Carbohydrate	Disaccharides and Oligosaccharides	sucrose	0.72
988	Carbohydrate	Fructose, Mannose and Galactose Metabolism	fructose	1.05
993	Carbohydrate	Fructose, Mannose and Galactose Metabolism	mannitol/sorbitol	3.14
994	Carbohydrate	Fructose, Mannose and Galactose Metabolism	mannose	0.90
1004	Carbohydrate	Fructose, Mannose and Galactose Metabolism	galactitol (dulcitol)	1.19
1012	Carbohydrate	Fructose, Mannose and Galactose Metabolism	galactonate	0.81
1026	Carbohydrate	Nucleotide Sugar	UDP-N-acetylglucosamine	1.37
1027	Carbohydrate	Nucleotide Sugar	UDP-N-acetylgalactosamine	1.24
1029	Carbohydrate	Nucleotide Sugar	cytidine 5'-monophospho-N-acetylneuraminic acid	0.77
1035	Carbohydrate	Aminosugar Metabolism	glucosamine-6-phosphate	0.80
1039	Carbohydrate	Aminosugar Metabolism	glucuronate	1.98
1050	Carbohydrate	Aminosugar Metabolism	N-acetylneuraminate	0.91
1061	Carbohydrate	Aminosugar Metabolism	N-acetylglucosaminylasparagine	0.95
1062	Carbohydrate	Aminosugar Metabolism	erythronate*	2.00
1065	Carbohydrate	Advanced Glycation End-product	N6-carboxymethyllysine	0.83
1069	Energy	TCA Cycle	citrate	1.41
1071	Energy	TCA Cycle	aconitate [cis or trans]	1.08
1073	Energy	TCA Cycle	isocitrate	1.29
1075	Energy	TCA Cycle	alpha-ketoglutarate	0.63
1077	Energy	TCA Cycle	succinylcarnitine (C4-DC)	0.85
1078	Energy	TCA Cycle	succinate	0.79
1079	Energy	TCA Cycle	fumarate	0.92
1080	Energy	TCA Cycle	malate	0.86
1090	Energy	TCA Cycle	2-methylcitrate/homocitrate	0.73
1092	Energy	Oxidative Phosphorylation	acetylphosphate	1.18
1094	Energy	Oxidative Phosphorylation	phosphate	0.91
1096	Lipid	Medium Chain Fatty Acid	caproate (6:0)	1.03
1097	Lipid	Medium Chain Fatty Acid	heptanoate (7:0)	1.11
1106	Lipid	Long Chain Fatty Acid	myristate (14:0)	0.94
1109	Lipid	Long Chain Fatty Acid	pentadecanoate (15:0)	0.86
1110	Lipid	Long Chain Fatty Acid	palmitate (16:0)	0.90
1111	Lipid	Long Chain Fatty Acid	palmitoleate (16:1n7)	1.01
1113	Lipid	Long Chain Fatty Acid	margarate (17:0)	0.82
1114	Lipid	Long Chain Fatty Acid	10-heptadecenoate (17:1n7)	0.93
1115	Lipid	Long Chain Fatty Acid	stearate (18:0)	0.89
1123	Lipid	Long Chain Fatty Acid	nonadecanoate (19:0)	0.96
1124	Lipid	Long Chain Fatty Acid	10-nonadecenoate (19:1n9)	0.91
1127	Lipid	Long Chain Fatty Acid	arachidate (20:0)	0.92
1130	Lipid	Long Chain Fatty Acid	eicosenoate (20:1)	0.92
1135	Lipid	Long Chain Fatty Acid	erucate (22:1n9)	0.92
1138	Lipid	Long Chain Fatty Acid	nervonate (24:1n9)*	0.97
1142	Lipid	Long Chain Fatty Acid	oleate/vaccenate (18:1)	0.92
1146	Lipid	Polyunsaturated Fatty Acid (n3 and n6)	eicosapentaenoate (EPA; 20:5n3)	0.71
1147	Lipid	Polyunsaturated Fatty Acid (n3 and n6)	docosapentaenoate (n3 DPA; 22:5n3)	0.75
1148	Lipid	Polyunsaturated Fatty Acid (n3 and n6)	docosahexaenoate (DHA; 22:6n3)	0.73
1152	Lipid	Polyunsaturated Fatty Acid (n3 and n6)	linoleate (18:2n6)	0.78
1154	Lipid	Polyunsaturated Fatty Acid (n3 and n6)	linolenate [alpha or gamma; (18:3n3 or 6)]	0.91
1156	Lipid	Polyunsaturated Fatty Acid (n3 and n6)	dihomo-linolenate (20:3n3 or n6)	0.86
1157	Lipid	Polyunsaturated Fatty Acid (n3 and n6)	arachidonate (20:4n6)	0.76
1159	Lipid	Polyunsaturated Fatty Acid (n3 and n6)	docosapentaenoate (n6 DPA; 22:5n6)	0.62
1160	Lipid	Polyunsaturated Fatty Acid (n3 and n6)	docosadienoate (22:2n6)	1.00
1161	Lipid	Polyunsaturated Fatty Acid (n3 and n6)	dihomo-linoleate (20:2n6)	0.86
1163	Lipid	Polyunsaturated Fatty Acid (n3 and n6)	mead acid (20:3n9)	0.69
1221	Lipid	Fatty Acid, Branched	17-methylstearate	1.07
1234	Lipid	Fatty Acid, Dicarboxylate	2-hydroxyglutarate	2.23
1238	Lipid	Fatty Acid, Dicarboxylate	2-hydroxyadipate	3.20
1241	Lipid	Fatty Acid, Dicarboxylate	maleate	0.75
1247	Lipid	Fatty Acid, Dicarboxylate	azelate (nonanedioate)	0.85
1248	Lipid	Fatty Acid, Dicarboxylate	sebacate (decanedioate)	0.88
1288	Lipid	Fatty Acid, Amino	2-aminoheptanoate	1.07
1301	Lipid	Fatty Acid Synthesis	malonylcarnitine	0.75
1302	Lipid	Fatty Acid Synthesis	malonate	0.98
1303	Lipid	Fatty Acid Synthesis	2-methylmalonylcarnitine (C4-DC)	0.63
1304	Lipid	Fatty Acid Metabolism	acetyl CoA	0.76
1315	Lipid	Fatty Acid Metabolism (also BCAA Metabolism)	butyrylcarnitine (C4)	1.70
1318	Lipid	Fatty Acid Metabolism (also BCAA Metabolism)	propionylcarnitine (C3)	0.94
1321	Lipid	Fatty Acid Metabolism (also BCAA Metabolism)	methylmalonate (MMA)	0.78
1333	Lipid	Fatty Acid Metabolism(Acyl Carnitine)	acetylcarnitine (C2)	1.01
1334	Lipid	Fatty Acid Metabolism(Acyl Carnitine)	3-hydroxybutyrylcarnitine (1)	1.55
1335	Lipid	Fatty Acid Metabolism(Acyl Carnitine)	3-hydroxybutyrylcarnitine (2)	2.47
1337	Lipid	Fatty Acid Metabolism(Acyl Carnitine)	hexanoylcarnitine (C6)	1.19
1338	Lipid	Fatty Acid Metabolism(Acyl Carnitine)	octanoylcarnitine (C8)	0.98
1340	Lipid	Fatty Acid Metabolism(Acyl Carnitine)	decanoylcarnitine (C10)	0.78
1342	Lipid	Fatty Acid Metabolism(Acyl Carnitine)	cis-4-decenoylcarnitine (C10:1)	1.03
1343	Lipid	Fatty Acid Metabolism(Acyl Carnitine)	laurylcarnitine (C12)	0.73
1344	Lipid	Fatty Acid Metabolism(Acyl Carnitine)	myristoylcarnitine (C14)	0.65
1346	Lipid	Fatty Acid Metabolism(Acyl Carnitine)	palmitoylcarnitine (C16)	0.72
1347	Lipid	Fatty Acid Metabolism(Acyl Carnitine)	palmitoleoylcarnitine (C16:1)*	0.68
1348	Lipid	Fatty Acid Metabolism(Acyl Carnitine)	stearoylcarnitine (C18)	0.83
1349	Lipid	Fatty Acid Metabolism(Acyl Carnitine)	linoleoylcarnitine (C18:2)*	0.68
1350	Lipid	Fatty Acid Metabolism(Acyl Carnitine)	linolenoylcarnitine (C18:3)*	0.52
1351	Lipid	Fatty Acid Metabolism(Acyl Carnitine)	oleoylcarnitine (C18:1)	0.70
1353	Lipid	Fatty Acid Metabolism(Acyl Carnitine)	myristoleoylcarnitine (C14:1)*	0.74
1361	Lipid	Fatty Acid Metabolism(Acyl Carnitine)	arachidoylcarnitine (C20)*	3.32
1362	Lipid	Fatty Acid Metabolism(Acyl Carnitine)	arachidonoylcarnitine (C20:4)	0.72
1363	Lipid	Fatty Acid Metabolism(Acyl Carnitine)	adrenoylcarnitine (C22:4)*	0.96
1365	Lipid	Fatty Acid Metabolism(Acyl Carnitine)	dihomo-linolenoylcarnitine (20:3n3 or 6)*	1.05
1366	Lipid	Fatty Acid Metabolism(Acyl Carnitine)	dihomo-linoleoylcarnitine (C20:2)*	1.67
1367	Lipid	Fatty Acid Metabolism(Acyl Carnitine)	eicosenoylcarnitine (C20:1)*	1.36
1368	Lipid	Fatty Acid Metabolism(Acyl Carnitine)	erucoylcarnitine (C22:1)*	1.15
1369	Lipid	Fatty Acid Metabolism(Acyl Carnitine)	docosadienoylcarnitine (C22:2)*	3.47
1370	Lipid	Fatty Acid Metabolism(Acyl Carnitine)	docosatrienoylcarnitine (C22:3)*	3.48
1371	Lipid	Fatty Acid Metabolism(Acyl Carnitine)	docosapentaenoylcarnitine (C22:5n3)*	0.55
1372	Lipid	Fatty Acid Metabolism(Acyl Carnitine)	docosahexaenoylcarnitine (C22:6)*	0.59
1375	Lipid	Fatty Acid Metabolism(Acyl Carnitine)	margaroylcarnitine*	0.78
1381	Lipid	Carnitine Metabolism	deoxycarnitine	0.86
1382	Lipid	Carnitine Metabolism	carnitine	0.83
1387	Lipid	Ketone Bodies	3-hydroxybutyrate (BHBA)	1.60
1390	Lipid	Fatty Acid, Monohydroxy	4-hydroxybutyrate (GHB)	1.31
1396	Lipid	Fatty Acid, Monohydroxy	2-hydroxypalmitate	1.16
1397	Lipid	Fatty Acid, Monohydroxy	2-hydroxystearate	1.12
1421	Lipid	Fatty Acid, Monohydroxy	13-HODE + 9-HODE	1.14
1439	Lipid	Fatty Acid, Dihydroxy	12,13-DiHOME	1.14
1440	Lipid	Fatty Acid, Dihydroxy	9,10-DiHOME	1.15
1525	Lipid	Endocannabinoid	oleoyl ethanolamide	0.40
1528	Lipid	Endocannabinoid	palmitoyl ethanolamide	0.47
1529	Lipid	Endocannabinoid	stearoyl ethanolamide	0.75
1533	Lipid	Endocannabinoid	arachidonoyl ethanolamide	0.78
1540	Lipid	Endocannabinoid	linoleoyl ethanolamide	0.55
1552	Lipid	Inositol Metabolism	myo-inositol	1.04
1553	Lipid	Inositol Metabolism	chiro-inositol	1.27
1580	Lipid	Phospholipid Metabolism	choline	1.19
1581	Lipid	Phospholipid Metabolism	choline phosphate	0.90
1582	Lipid	Phospholipid Metabolism	cytidine 5'-diphosphocholine	0.20
1583	Lipid	Phospholipid Metabolism	glycerophosphorylcholine (GPC)	1.07
1587	Lipid	Phospholipid Metabolism	phosphoethanolamine	1.00
1588	Lipid	Phospholipid Metabolism	cytidine-5'-diphosphoethanolamine	0.97
1589	Lipid	Phospholipid Metabolism	glycerophosphoethanolamine	0.98
1591	Lipid	Phospholipid Metabolism	trimethylamine N-oxide	0.98
1592	Lipid	Phospholipid Metabolism	glycerophosphoinositol*	1.34
1593	Lipid	Phospholipid Metabolism	1,2-dipalmitoyl-GPC (16:0/16:0)	0.95
1594	Lipid	Phospholipid Metabolism	1,2-dipalmitoyl-GPE (16:0/16:0)*	0.87
1599	Lipid	Phospholipid Metabolism	1-palmitoyl-2-oleoyl-GPC (16:0/18:1)	0.91
1600	Lipid	Phospholipid Metabolism	1-palmitoyl-2-linoleoyl-GPC (16:0/18:2)	0.83
1604	Lipid	Phospholipid Metabolism	1-stearoyl-2-arachidonoyl-GPC (18:0/20:4)	1.49
1605	Lipid	Phospholipid Metabolism	1-stearoyl-2-oleoyl-GPC (18:0/18:1)	0.99
1606	Lipid	Phospholipid Metabolism	1-stearoyl-2-oleoyl-GPI (18:0/18:1)*	0.72
1607	Lipid	Phospholipid Metabolism	1,2-dioleoyl-GPC (18:1/18:1)	0.98
1613	Lipid	Phospholipid Metabolism	1-palmitoyl-2-arachidonoyl-GPC (16:0/20:4n6)	0.94
1614	Lipid	Phospholipid Metabolism	1-stearoyl-2-linoleoyl-GPC (18:0/18:2)*	1.04
1616	Lipid	Phospholipid Metabolism	1-linoleoyl-2-linolenoyl-GPC (18:2/18:3)*	0.86
1618	Lipid	Phospholipid Metabolism	1-palmitoyl-2-palmitoleoyl-GPC (16:0/16:1)*	1.02
1624	Lipid	Phospholipid Metabolism	1-stearoyl-2-arachidonoyl-GPI (18:0/20:4)	0.89
1625	Lipid	Phospholipid Metabolism	1-oleoyl-2-linoleoyl-GPC (18:1/18:2)*	1.00
1627	Lipid	Phospholipid Metabolism	1-palmitoyl-2-linoleoyl-GPI (16:0/18:2)	1.65
1628	Lipid	Phospholipid Metabolism	1-oleoyl-2-linoleoyl-GPI (18:1/18:2)*	1.31
1631	Lipid	Phospholipid Metabolism	1-stearoyl-2-linoleoyl-GPI (18:0/18:2)	0.79
1635	Lipid	Phospholipid Metabolism	1-palmitoyl-2-oleoyl-GPG (16:0/18:1)	0.84
1638	Lipid	Phospholipid Metabolism	1-palmitoyl-2-oleoyl-GPE (16:0/18:1)	0.61
1640	Lipid	Phospholipid Metabolism	1-palmitoyl-2-stearoyl-GPE (16:0/18:0)*	0.81
1642	Lipid	Phospholipid Metabolism	1-stearoyl-2-arachidonoyl-GPE (18:0/20:4)	0.91
1646	Lipid	Phospholipid Metabolism	1-stearoyl-2-oleoyl-GPE (18:0/18:1)	0.83
1648	Lipid	Phospholipid Metabolism	1-palmitoyl-2-arachidonoyl-GPE (16:0/20:4)*	0.91
1650	Lipid	Phospholipid Metabolism	1-palmitoyl-2-linoleoyl-GPE (16:0/18:2)	0.79
1651	Lipid	Phospholipid Metabolism	1-palmitoyl-2-linoleoyl-GPG (16:0/18:2)	1.12
1653	Lipid	Phospholipid Metabolism	1-stearoyl-2-linoleoyl-GPE (18:0/18:2)*	0.78
1669	Lipid	Phospholipid Metabolism	1-palmitoyl-2-stearoyl-GPC (16:0/18:0)	0.98
1672	Lipid	Phospholipid Metabolism	1-palmitoyl-2-oleoyl-GPI (16:0/18:1)*	1.06
1676	Lipid	Phospholipid Metabolism	1-stearoyl-2-oleoyl-GPG (18:0/18:1)	0.94
1680	Lipid	Phospholipid Metabolism	1-palmitoyl-2-alpha-linolenoyl-GPC (16:0/18:3n3)*	0.82
1683	Lipid	Phospholipid Metabolism	1-palmitoleoyl-2-linoleoyl-GPC (16:1/18:2)*	0.98
1688	Lipid	Phospholipid Metabolism	1,2-dilinoleoyl-GPC (18:2/18:2)	0.88
1696	Lipid	Phospholipid Metabolism	1-linoleoyl-2-arachidonoyl-GPC (18:2/20:4n6)*	1.02
1714	Lipid	Phospholipid Metabolism	1,2-dipalmitoyl-GPG (16:0/16:0)	0.99
1716	Lipid	Phospholipid Metabolism	1-oleoyl-2-arachidonoyl-GPE (18:1/20:4)*	1.00
1717	Lipid	Phospholipid Metabolism	1-oleoyl-2-arachidonoyl-GPI (18:1/20:4) *	1.15
1784	Lipid	Phosphatidylserine (PS)	1-stearoyl-2-arachidonoyl-GPS (18:0/20:4)	1.38
1785	Lipid	Phosphatidylserine (PS)	1-stearoyl-2-oleoyl-GPS (18:0/18:1)	1.21
1791	Lipid	Lysolipid	1-palmitoyl-GPC (16:0)	0.70
1792	Lipid	Lysolipid	2-palmitoyl-GPC (16:0)*	0.80
1799	Lipid	Lysolipid	1-stearoyl-GPC (18:0)	1.08
1801	Lipid	Lysolipid	1-oleoyl-GPC (18:1)	0.74
1804	Lipid	Lysolipid	1-linoleoyl-GPC (18:2)	0.69
1806	Lipid	Lysolipid	1-linolenoyl-GPC (18:3)*	0.80
1816	Lipid	Lysolipid	1-arachidonoyl-GPC (20:4n6)*	1.00
1831	Lipid	Lysolipid	1-palmitoyl-GPE (16:0)	0.67
1834	Lipid	Lysolipid	1-stearoyl-GPE (18:0)	0.67
1836	Lipid	Lysolipid	1-oleoyl-GPE (18:1)	0.61
1840	Lipid	Lysolipid	1-linoleoyl-GPE (18:2)*	0.62
1844	Lipid	Lysolipid	1-arachidonoyl-GPE (20:4n6)*	0.79
1854	Lipid	Lysolipid	1-palmitoyl-GPI (16:0)	0.66
1857	Lipid	Lysolipid	1-stearoyl-GPI (18:0)	0.76
1859	Lipid	Lysolipid	1-oleoyl-GPI (18:1)*	0.71
1861	Lipid	Lysolipid	1-linoleoyl-GPI (18:2)*	0.54
1865	Lipid	Lysolipid	1-arachidonoyl-GPI (20:4)*	0.59
1867	Lipid	Lysolipid	1-stearoyl-GPS (18:0)*	1.40
1868	Lipid	Lysolipid	1-oleoyl-GPS (18:1)	2.31
1870	Lipid	Lysolipid	1-linoleoyl-GPS (18:2)*	1.24
1878	Lipid	Lysolipid	1-palmitoyl-GPG (16:0)*	0.51
1883	Lipid	Lysolipid	1-oleoyl-GPG (18:1)*	0.75
1884	Lipid	Lysolipid	1-linoleoyl-GPG (18:2)*	0.72
1901	Lipid	Plasmalogen	1-(1-enyl-palmitoyl)-2-oleoyl-GPE (P-16:0/18:1)*	0.86
1902	Lipid	Plasmalogen	1-(1-enyl-palmitoyl)-2-linoleoyl-GPE (P-16:0/18:2)*	0.66
1903	Lipid	Plasmalogen	1-(1-enyl-palmitoyl)-2-palmitoyl-GPC (P-16:0/16:0)*	1.00
1904	Lipid	Plasmalogen	1-(1-enyl-palmitoyl)-2-palmitoleoyl-GPC (P-16:0/16:1)*	1.16
1905	Lipid	Plasmalogen	1-(1-enyl-palmitoyl)-2-arachidonoyl-GPE (P-16:0/20:4)*	0.94
1907	Lipid	Plasmalogen	1-(1-enyl-palmitoyl)-2-oleoyl-GPC (P-16:0/18:1)*	1.03
1909	Lipid	Plasmalogen	1-(1-enyl-stearoyl)-2-oleoyl-GPE (P-18:0/18:1)	0.82
1910	Lipid	Plasmalogen	1-(1-enyl-stearoyl)-2-linoleoyl-GPE (P-18:0/18:2)*	0.75
1913	Lipid	Plasmalogen	1-(1-enyl-palmitoyl)-2-arachidonoyl-GPC (P-16:0/20:4)*	1.12
1914	Lipid	Plasmalogen	1-(1-enyl-palmitoyl)-2-linoleoyl-GPC (P-16:0/18:2)*	0.86
1917	Lipid	Plasmalogen	1-(1-enyl-stearoyl)-2-arachidonoyl-GPE (P-18:0/20:4)*	0.93
1924	Lipid	Lysoplasmalogen	1-(1-enyl-palmitoyl)-GPC (P-16:0)*	0.70
1925	Lipid	Lysoplasmalogen	1-(1-enyl-palmitoyl)-GPE (P-16:0)*	0.67
1927	Lipid	Lysoplasmalogen	1-(1-enyl-oleoyl)-GPE (P-18:1)*	0.63
1929	Lipid	Lysoplasmalogen	1-(1-enyl-stearoyl)-GPE (P-18:0)*	0.71
1930	Lipid	Lysoplasmalogen	1-(1-enyl-oleoyl)-2-oleoyl-GPE (P-18:1/18:1)*	0.90
1931	Lipid	Lysoplasmalogen	1-(1-enyl-oleoyl)-2-linoleoyl-GPE (P-18:1/18:2)*	0.77
1932	Lipid	Glycerolipid Metabolism	glycerol	1.30
1933	Lipid	Glycerolipid Metabolism	glycerol 3-phosphate	1.42
1938	Lipid	Glycerolipid Metabolism	glycerophosphoglycerol	0.99
1942	Lipid	Monoacylglycerol	1-myristoylglycerol (14:0)	1.15
1946	Lipid	Monoacylglycerol	1-palmitoylglycerol (16:0)	1.06
1947	Lipid	Monoacylglycerol	2-palmitoylglycerol (16:0)	0.95
1951	Lipid	Monoacylglycerol	1-oleoylglycerol (18:1)	2.17
1952	Lipid	Monoacylglycerol	2-oleoylglycerol (18:1)	1.32
1953	Lipid	Monoacylglycerol	1-linoleoylglycerol (18:2)	0.99
1954	Lipid	Monoacylglycerol	2-linoleoylglycerol (18:2)	0.91
1955	Lipid	Monoacylglycerol	1-linolenoylglycerol (18:3)	1.40
1956	Lipid	Monoacylglycerol	1-arachidonylglycerol (20:4)	1.15
1957	Lipid	Monoacylglycerol	2-arachidonoylglycerol (20:4)	0.99
1963	Lipid	Monoacylglycerol	1-dihomo-linolenylglycerol (20:3)	1.05
1965	Lipid	Monoacylglycerol	1-palmitoleoylglycerol (16:1)*	1.09
1966	Lipid	Monoacylglycerol	2-palmitoleoylglycerol (16:1)*	1.43
1979	Lipid	Diacylglycerol	diacylglycerol (16:1/18:2 [2], 16:0/18:3 [1])*	0.99
1982	Lipid	Diacylglycerol	oleoyl-linoleoyl-glycerol (18:1/18:2) [1]	1.20
1983	Lipid	Diacylglycerol	oleoyl-linoleoyl-glycerol (18:1/18:2) [2]	0.87
1985	Lipid	Diacylglycerol	oleoyl-linolenoyl-glycerol (18:1/18:3) [2]*	1.08
1987	Lipid	Diacylglycerol	oleoyl-arachidonoyl-glycerol (18:1/20:4) [2]*	0.96
1989	Lipid	Diacylglycerol	linoleoyl-arachidonoyl-glycerol (18:2/20:4) [2]*	1.25
1992	Lipid	Diacylglycerol	linoleoyl-linolenoyl-glycerol (18:2/18:3) [1]*	2.38
1993	Lipid	Diacylglycerol	linoleoyl-linolenoyl-glycerol (18:2/18:3) [2]*	1.10
1995	Lipid	Diacylglycerol	linoleoyl-docosahexaenoyl-glycerol (18:2/22:6) [2]*	1.29
1996	Lipid	Diacylglycerol	palmitoyl-dihomo-linolenoyl-glycerol (16:0/20:3n3 or 6) [2]*	1.07
1998	Lipid	Diacylglycerol	palmitoyl-arachidonoyl-glycerol (16:0/20:4) [2]*	1.07
2003	Lipid	Diacylglycerol	stearoyl-docosahexaenoyl-glycerol (18:0/22:6) [2]*	1.29
2006	Lipid	Diacylglycerol	palmitoyl-oleoyl-glycerol (16:0/18:1) [2]*	0.96
2012	Lipid	Diacylglycerol	palmitoyl-linoleoyl-glycerol (16:0/18:2) [1]*	0.99
2013	Lipid	Diacylglycerol	palmitoyl-linoleoyl-glycerol (16:0/18:2) [2]*	0.91
2014	Lipid	Diacylglycerol	palmitoyl-linolenoyl-glycerol (16:0/18:3) [2]*	1.03
2017	Lipid	Diacylglycerol	stearoyl-linoleoyl-glycerol (18:0/18:2) [2]*	0.89
2021	Lipid	Diacylglycerol	oleoyl-oleoyl-glycerol (18:1/18:1) [2]*	1.10
2027	Lipid	Sphingolipid Metabolism	sphinganine	1.53
2031	Lipid	Sphingolipid Metabolism	N-palmitoyl-sphinganine (d18:0/16:0)	1.94
2041	Lipid	Sphingolipid Metabolism	myristoyl dihydrosphingomyelin (d18:0/14:0)*	1.67
2042	Lipid	Sphingolipid Metabolism	palmitoyl dihydrosphingomyelin (d18:0/16:0)*	1.67
2043	Lipid	Sphingolipid Metabolism	behenoyl dihydrosphingomyelin (d18:0/22:0)*	0.97
2044	Lipid	Sphingolipid Metabolism	palmitoyl sphingomyelin (d18:1/16:0)	1.29
2045	Lipid	Sphingolipid Metabolism	stearoyl sphingomyelin (d18:1/18:0)	0.79
2046	Lipid	Sphingolipid Metabolism	behenoyl sphingomyelin (d18:1/22:0)*	0.93
2047	Lipid	Sphingolipid Metabolism	tricosanoyl sphingomyelin (d18:1/23:0)*	0.84
2048	Lipid	Sphingolipid Metabolism	lignoceroyl sphingomyelin (d18:1/24:0)	1.12
2050	Lipid	Sphingolipid Metabolism	sphingomyelin (d18:1/14:0, d16:1/16:0)*	1.32
2052	Lipid	Sphingolipid Metabolism	sphingomyelin (d18:1/15:0, d16:1/17:0)*	1.34
2053	Lipid	Sphingolipid Metabolism	sphingomyelin (d18:2/16:0, d18:1/16:1)*	1.57
2054	Lipid	Sphingolipid Metabolism	sphingomyelin (d18:1/17:0, d17:1/18:0, d19:1/16:0)	1.17
2056	Lipid	Sphingolipid Metabolism	sphingomyelin (d18:1/20:0, d16:1/22:0)*	0.98
2058	Lipid	Sphingolipid Metabolism	sphingomyelin (d18:1/21:0, d17:1/22:0, d16:1/23:0)*	0.96
2059	Lipid	Sphingolipid Metabolism	sphingomyelin (d18:1/22:1, d18:2/22:0, d16:1/24:1)*	1.04
2060	Lipid	Sphingolipid Metabolism	sphingomyelin (d18:2/23:0, d18:1/23:1, d17:1/24:1)*	0.97
2061	Lipid	Sphingolipid Metabolism	sphingomyelin (d18:1/24:1, d18:2/24:0)*	0.99
2062	Lipid	Sphingolipid Metabolism	sphingomyelin (d18:2/24:1, d18:1/24:2)*	1.02
2066	Lipid	Sphingolipid Metabolism	sphingosine	1.18
2071	Lipid	Sphingolipid Metabolism	N-palmitoyl-sphingosine (d18:1/16:0)	1.40
2073	Lipid	Sphingolipid Metabolism	N-stearoyl-sphingosine (d18:1/18:0)*	0.86
2077	Lipid	Sphingolipid Metabolism	glycosyl-N-palmitoyl-sphingosine (d18:1/16:0)	3.02
2087	Lipid	Sphingolipid Metabolism	lactosyl-N-stearoyl-sphingosine (d18:1/18:0)*	0.65
2088	Lipid	Sphingolipid Metabolism	lactosyl-N-nervonoyl-sphingosine (d18:1/24:1)*	0.84
2093	Lipid	Sphingolipid Metabolism	sphingomyelin (d18:2/24:2)*	1.17
2098	Lipid	Sphingolipid Metabolism	sphingomyelin (d18:0/20:0, d16:0/22:0)*	0.95
2099	Lipid	Sphingolipid Metabolism	sphingomyelin (d18:0/18:0, d19:0/17:0)*	0.81
2124	Lipid	Mevalonate Metabolism	3-hydroxy-3-methylglutarate	1.88
2137	Lipid	Sterol	cholesterol	1.08
2147	Lipid	Sterol	7-alpha-hydroxy-3-oxo-4-cholestenoate (7-Hoca)	1.21
2180	Lipid	Sterol	7-hydroxycholesterol (alpha or beta)	0.92
2309	Lipid	Primary Bile Acid Metabolism	taurocholate	1.63
2367	Lipid	Ceramides	ceramide (d16:1/24:1, d18:1/22:1)*	1.19
2368	Lipid	Ceramides	ceramide (d18:1/14:0, d16:1/16:0)*	2.02
2369	Lipid	Ceramides	ceramide (d18:1/17:0, d17:1/18:0)*	1.00
2371	Lipid	Ceramides	ceramide (d18:2/24:1, d18:1/24:2)*	1.07
2372	Lipid	Ceramides	glycosyl ceramide (d14:1/24:0, d16:1/22:0)*	1.41
2938	Nucleotide	Purine Metabolism, (Hypo)Xanthine/Inosine containing	AICA ribonucleotide	6.93
2941	Nucleotide	Purine Metabolism, (Hypo)Xanthine/Inosine containing	inosine 5'-monophosphate (IMP)	0.80
2942	Nucleotide	Purine Metabolism, (Hypo)Xanthine/Inosine containing	inosine	0.88
2943	Nucleotide	Purine Metabolism, (Hypo)Xanthine/Inosine containing	hypoxanthine	1.01
2944	Nucleotide	Purine Metabolism, (Hypo)Xanthine/Inosine containing	xanthine	1.43
2946	Nucleotide	Purine Metabolism, (Hypo)Xanthine/Inosine containing	xanthosine	2.51
2949	Nucleotide	Purine Metabolism, (Hypo)Xanthine/Inosine containing	2'-deoxyinosine	0.97
2951	Nucleotide	Purine Metabolism, (Hypo)Xanthine/Inosine containing	urate	10.72
2952	Nucleotide	Purine Metabolism, (Hypo)Xanthine/Inosine containing	allantoin	2.15
2953	Nucleotide	Purine Metabolism, (Hypo)Xanthine/Inosine containing	allantoic acid	1.00
2956	Nucleotide	Purine Metabolism, Adenine containing	adenosine 5'-diphosphate (ADP)	0.80
2957	Nucleotide	Purine Metabolism, Adenine containing	adenosine 5'-monophosphate (AMP)	0.81
2958	Nucleotide	Purine Metabolism, Adenine containing	adenosine 3'-monophosphate (3'-AMP)	1.03
2959	Nucleotide	Purine Metabolism, Adenine containing	adenosine 2'-monophosphate (2'-AMP)	1.04
2960	Nucleotide	Purine Metabolism, Adenine containing	adenosine 3',5'-cyclic monophosphate (cAMP)	0.67
2962	Nucleotide	Purine Metabolism, Adenine containing	adenosine 3',5'-diphosphate	0.95
2964	Nucleotide	Purine Metabolism, Adenine containing	adenosine	2.31
2965	Nucleotide	Purine Metabolism, Adenine containing	adenine	0.98
2992	Nucleotide	Purine Metabolism, Guanine containing	guanosine 5'- monophosphate (5'-GMP)	1.41
2993	Nucleotide	Purine Metabolism, Guanine containing	guanosine 3'-monophosphate (3'-GMP)	1.10
2997	Nucleotide	Purine Metabolism, Guanine containing	guanosine	0.95
3018	Nucleotide	Pyrimidine Metabolism, Orotate containing	orotate	2.16
3020	Nucleotide	Pyrimidine Metabolism, Orotate containing	orotidine	1.86
3024	Nucleotide	Pyrimidine Metabolism, Uracil containing	uridine 5'-diphosphate (UDP)	0.88
3025	Nucleotide	Pyrimidine Metabolism, Uracil containing	uridine 5'-monophosphate (UMP)	1.15
3030	Nucleotide	Pyrimidine Metabolism, Uracil containing	uridine	1.11
3031	Nucleotide	Pyrimidine Metabolism, Uracil containing	uracil	1.97
3032	Nucleotide	Pyrimidine Metabolism, Uracil containing	pseudouridine	1.29
3033	Nucleotide	Pyrimidine Metabolism, Uracil containing	5-methyluridine (ribothymidine)	0.90
3044	Nucleotide	Pyrimidine Metabolism, Uracil containing	2'-deoxyuridine	2.70
3047	Nucleotide	Pyrimidine Metabolism, Uracil containing	3-ureidopropionate	1.47
3048	Nucleotide	Pyrimidine Metabolism, Uracil containing	beta-alanine	0.99
3054	Nucleotide	Pyrimidine Metabolism, Cytidine containing	cytidine 5'-monophosphate (5'-CMP)	1.14
3057	Nucleotide	Pyrimidine Metabolism, Cytidine containing	cytidine	0.22
3067	Nucleotide	Pyrimidine Metabolism, Cytidine containing	2'-deoxycytidine	0.70
3075	Nucleotide	Pyrimidine Metabolism, Thymine containing	thymidine	1.05
3079	Nucleotide	Pyrimidine Metabolism, Thymine containing	3-aminoisobutyrate	0.81
3080	Nucleotide	Purine and Pyrimidine Metabolism	methylphosphate	0.82
3083	Cofactors and Vitamins	Nicotinate and Nicotinamide Metabolism	quinolinate	5.83
3084	Cofactors and Vitamins	Nicotinate and Nicotinamide Metabolism	nicotinate	0.86
3087	Cofactors and Vitamins	Nicotinate and Nicotinamide Metabolism	nicotinamide	0.94
3089	Cofactors and Vitamins	Nicotinate and Nicotinamide Metabolism	nicotinamide ribonucleotide (NMN)	1.03
3091	Cofactors and Vitamins	Nicotinate and Nicotinamide Metabolism	nicotinamide adenine dinucleotide (NAD+)	0.79
3098	Cofactors and Vitamins	Nicotinate and Nicotinamide Metabolism	nicotinamide N-oxide	0.97
3104	Cofactors and Vitamins	Nicotinate and Nicotinamide Metabolism	trigonelline (N'-methylnicotinate)	1.51
3111	Cofactors and Vitamins	Riboflavin Metabolism	flavin adenine dinucleotide (FAD)	0.98
3112	Cofactors and Vitamins	Riboflavin Metabolism	flavin mononucleotide (FMN)	0.89
3113	Cofactors and Vitamins	Pantothenate and CoA Metabolism	pantothenate	0.87
3115	Cofactors and Vitamins	Pantothenate and CoA Metabolism	phosphopantetheine	1.16
3116	Cofactors and Vitamins	Pantothenate and CoA Metabolism	3'-dephosphocoenzyme A	0.62
3118	Cofactors and Vitamins	Pantothenate and CoA Metabolism	coenzyme A	0.62
3125	Cofactors and Vitamins	Ascorbate and Aldarate Metabolism	dehydroascorbate	2.10
3126	Cofactors and Vitamins	Ascorbate and Aldarate Metabolism	threonate	0.39
3129	Cofactors and Vitamins	Ascorbate and Aldarate Metabolism	gulonate*	1.91
3130	Cofactors and Vitamins	Tocopherol Metabolism	alpha-tocopherol	2.76
3166	Cofactors and Vitamins	Hemoglobin and Porphyrin Metabolism	heme	1.45
3170	Cofactors and Vitamins	Hemoglobin and Porphyrin Metabolism	biliverdin	1.46
3178	Cofactors and Vitamins	Thiamine Metabolism	thiamin (Vitamin B1)	1.02
3180	Cofactors and Vitamins	Thiamine Metabolism	thiamin diphosphate	0.86
3192	Cofactors and Vitamins	Vitamin B6 Metabolism	pyridoxamine phosphate	0.88
3193	Cofactors and Vitamins	Vitamin B6 Metabolism	pyridoxal phosphate	0.69
3195	Cofactors and Vitamins	Vitamin B6 Metabolism	pyridoxate	2.40
3197	Xenobiotics	Benzoate Metabolism	hippurate	1.17
3202	Xenobiotics	Benzoate Metabolism	3-hydroxyhippurate	1.33
3209	Xenobiotics	Benzoate Metabolism	benzoate	1.01
3219	Xenobiotics	Benzoate Metabolism	4-hydroxybenzoate	6.33
3227	Xenobiotics	Benzoate Metabolism	catechol sulfate	1.68
3229	Xenobiotics	Benzoate Metabolism	O-methylcatechol sulfate	1.55
3232	Xenobiotics	Benzoate Metabolism	4-methylcatechol sulfate	1.71
3236	Xenobiotics	Benzoate Metabolism	methyl-4-hydroxybenzoate	3.02
3242	Xenobiotics	Benzoate Metabolism	4-ethylphenylsulfate	3.58
3257	Xenobiotics	Benzoate Metabolism	methyl-4-hydroxybenzoate sulfate	13.71
3258	Xenobiotics	Benzoate Metabolism	propyl 4-hydroxybenzoate	6.29
3259	Xenobiotics	Benzoate Metabolism	propyl 4-hydroxybenzoate sulfate	14.94
3379	Xenobiotics	Food Component/Plant	2,3-dihydroxyisovalerate	2.60
3404	Xenobiotics	Food Component/Plant	betonicine	0.96
3408	Xenobiotics	Food Component/Plant	gluconate	1.42
3478	Xenobiotics	Food Component/Plant	equol glucuronide	5.23
3479	Xenobiotics	Food Component/Plant	equol sulfate	1.35
3480	Xenobiotics	Food Component/Plant	ergothioneine	1.56
3506	Xenobiotics	Food Component/Plant	homostachydrine*	0.86
3509	Xenobiotics	Food Component/Plant	indoleacrylate	3.26
3539	Xenobiotics	Food Component/Plant	N-glycolylneuraminate	0.88
3569	Xenobiotics	Food Component/Plant	quinate	1.87
3593	Xenobiotics	Food Component/Plant	stachydrine	0.92
3615	Xenobiotics	Food Component/Plant	methyl glucopyranoside (alpha + beta)	1.37
3696	Xenobiotics	Bacterial/Fungal	tartronate (hydroxymalonate)	1.90
3762	Xenobiotics	Drug	4-acetylphenol sulfate	3.53
3850	Xenobiotics	Drug	hydroquinone sulfate	3.26
3868	Xenobiotics	Drug	lidocaine	2.68
3890	Xenobiotics	Drug	N-ethylglycinexylidide	3.01
3927	Xenobiotics	Drug	salicylate	1.58
4059	Xenobiotics	Chemical	sulfate*	2.09
4080	Xenobiotics	Chemical	2-aminophenol sulfate	2.45
4139	Xenobiotics	Chemical	melamine	1.00
4153	Xenobiotics	Chemical	benzoylcarnitine*	0.77
4192	Xenobiotics	Chemical	6-hydroxyindole sulfate	1.40

## Sheet: 24h v Pre
Sort	Superpathway	Subpathway	Biochemical	24h/Pre-exercise
1	Amino Acid	Glycine, Serine and Threonine Metabolism	glycine	0.90
2	Amino Acid	Glycine, Serine and Threonine Metabolism	N-acetylglycine	1.01
4	Amino Acid	Glycine, Serine and Threonine Metabolism	sarcosine	1.05
5	Amino Acid	Glycine, Serine and Threonine Metabolism	dimethylglycine	0.91
6	Amino Acid	Glycine, Serine and Threonine Metabolism	betaine	0.88
9	Amino Acid	Glycine, Serine and Threonine Metabolism	serine	0.93
10	Amino Acid	Glycine, Serine and Threonine Metabolism	N-acetylserine	1.07
15	Amino Acid	Glycine, Serine and Threonine Metabolism	threonine	0.83
16	Amino Acid	Glycine, Serine and Threonine Metabolism	N-acetylthreonine	1.14
28	Amino Acid	Alanine and Aspartate Metabolism	alanine	0.78
29	Amino Acid	Alanine and Aspartate Metabolism	N-acetylalanine	1.06
31	Amino Acid	Alanine and Aspartate Metabolism	aspartate	0.59
33	Amino Acid	Alanine and Aspartate Metabolism	asparagine	1.13
34	Amino Acid	Alanine and Aspartate Metabolism	N-acetylasparagine	1.08
35	Amino Acid	Alanine and Aspartate Metabolism	N-acetylaspartate (NAA)	1.27
37	Amino Acid	Alanine and Aspartate Metabolism	N-methylalanine	1.46
42	Amino Acid	Glutamate Metabolism	glutamate	0.91
43	Amino Acid	Glutamate Metabolism	glutamine	0.78
44	Amino Acid	Glutamate Metabolism	N-acetylglutamate	0.94
45	Amino Acid	Glutamate Metabolism	N-acetylglutamine	0.97
46	Amino Acid	Glutamate Metabolism	N-acetyl-aspartyl-glutamate (NAAG)	1.02
53	Amino Acid	Glutamate Metabolism	glutamate, gamma-methyl ester	0.69
54	Amino Acid	Glutamate Metabolism	pyroglutamine*	0.85
57	Amino Acid	Glutamate Metabolism	beta-citrylglutamate	0.78
59	Amino Acid	Glutamate Metabolism	gamma-carboxyglutamate	0.66
63	Amino Acid	Histidine Metabolism	histidine	1.01
65	Amino Acid	Histidine Metabolism	1-methylhistidine	0.69
66	Amino Acid	Histidine Metabolism	3-methylhistidine	0.97
70	Amino Acid	Histidine Metabolism	trans-urocanate	0.86
74	Amino Acid	Histidine Metabolism	imidazole lactate	1.22
75	Amino Acid	Histidine Metabolism	histamine	0.67
76	Amino Acid	Histidine Metabolism	1-methylhistamine	0.17
84	Amino Acid	Lysine Metabolism	lysine	0.89
86	Amino Acid	Lysine Metabolism	N6-acetyllysine	1.00
88	Amino Acid	Lysine Metabolism	N6,N6,N6-trimethyllysine	0.78
90	Amino Acid	Lysine Metabolism	saccharopine	1.18
91	Amino Acid	Lysine Metabolism	2-aminoadipate	0.83
94	Amino Acid	Lysine Metabolism	glutarate (pentanedioate)	1.63
102	Amino Acid	Lysine Metabolism	pipecolate	0.98
105	Amino Acid	Lysine Metabolism	5-aminovalerate	0.90
111	Amino Acid	Lysine Metabolism	6-oxopiperidine-2-carboxylate	1.15
112	Amino Acid	Phenylalanine and Tyrosine Metabolism	phenylalanine	0.89
113	Amino Acid	Phenylalanine and Tyrosine Metabolism	N-acetylphenylalanine	0.67
116	Amino Acid	Phenylalanine and Tyrosine Metabolism	phenylpyruvate	1.04
117	Amino Acid	Phenylalanine and Tyrosine Metabolism	phenyllactate (PLA)	0.97
125	Amino Acid	Phenylalanine and Tyrosine Metabolism	tyrosine	0.93
134	Amino Acid	Phenylalanine and Tyrosine Metabolism	4-hydroxyphenylpyruvate	0.82
136	Amino Acid	Phenylalanine and Tyrosine Metabolism	3-(4-hydroxyphenyl)lactate	0.99
141	Amino Acid	Phenylalanine and Tyrosine Metabolism	phenol sulfate	0.79
144	Amino Acid	Phenylalanine and Tyrosine Metabolism	p-cresol sulfate	1.02
182	Amino Acid	Phenylalanine and Tyrosine Metabolism	phenylpropionylglycine	0.67
191	Amino Acid	Phenylalanine and Tyrosine Metabolism	3-phenylpropionate (hydrocinnamate)	0.81
202	Amino Acid	Phenylalanine and Tyrosine Metabolism	p-cresol-glucuronide*	0.69
204	Amino Acid	Phenylalanine and Tyrosine Metabolism	N-formylphenylalanine	0.50
219	Amino Acid	Tryptophan Metabolism	tryptophan	0.93
223	Amino Acid	Tryptophan Metabolism	indolelactate	0.93
226	Amino Acid	Tryptophan Metabolism	indolepropionate	0.97
229	Amino Acid	Tryptophan Metabolism	3-indoxyl sulfate	0.85
230	Amino Acid	Tryptophan Metabolism	kynurenine	0.83
231	Amino Acid	Tryptophan Metabolism	kynurenate	0.62
261	Amino Acid	Tryptophan Metabolism	C-glycosyltryptophan	0.79
266	Amino Acid	Tryptophan Metabolism	thioproline	0.25
268	Amino Acid	Leucine, Isoleucine and Valine Metabolism	leucine	0.90
269	Amino Acid	Leucine, Isoleucine and Valine Metabolism	N-acetylleucine	0.81
271	Amino Acid	Leucine, Isoleucine and Valine Metabolism	4-methyl-2-oxopentanoate	1.10
277	Amino Acid	Leucine, Isoleucine and Valine Metabolism	isovalerylglycine	0.68
279	Amino Acid	Leucine, Isoleucine and Valine Metabolism	isovalerylcarnitine (C5)	1.09
282	Amino Acid	Leucine, Isoleucine and Valine Metabolism	beta-hydroxyisovalerate	0.92
283	Amino Acid	Leucine, Isoleucine and Valine Metabolism	beta-hydroxyisovaleroylcarnitine	1.06
289	Amino Acid	Leucine, Isoleucine and Valine Metabolism	alpha-hydroxyisovalerate	1.01
299	Amino Acid	Leucine, Isoleucine and Valine Metabolism	isoleucine	0.93
301	Amino Acid	Leucine, Isoleucine and Valine Metabolism	N-acetylisoleucine	0.84
302	Amino Acid	Leucine, Isoleucine and Valine Metabolism	3-methyl-2-oxobutyrate	1.10
304	Amino Acid	Leucine, Isoleucine and Valine Metabolism	3-methyl-2-oxovalerate	1.22
306	Amino Acid	Leucine, Isoleucine and Valine Metabolism	2-methylbutyrylcarnitine (C5)	0.90
309	Amino Acid	Leucine, Isoleucine and Valine Metabolism	tiglylcarnitine (C5:1-DC)	1.00
312	Amino Acid	Leucine, Isoleucine and Valine Metabolism	2-hydroxy-3-methylvalerate	1.00
313	Amino Acid	Leucine, Isoleucine and Valine Metabolism	3-hydroxy-2-ethylpropionate	0.95
314	Amino Acid	Leucine, Isoleucine and Valine Metabolism	ethylmalonate	0.97
315	Amino Acid	Leucine, Isoleucine and Valine Metabolism	valine	0.88
316	Amino Acid	Leucine, Isoleucine and Valine Metabolism	N-acetylvaline	0.74
318	Amino Acid	Leucine, Isoleucine and Valine Metabolism	isobutyrylcarnitine (C4)	0.90
319	Amino Acid	Leucine, Isoleucine and Valine Metabolism	isobutyrylglycine	0.89
320	Amino Acid	Leucine, Isoleucine and Valine Metabolism	3-hydroxyisobutyrate	0.96
321	Amino Acid	Leucine, Isoleucine and Valine Metabolism	alpha-hydroxyisocaproate	0.93
333	Amino Acid	Methionine, Cysteine, SAM and Taurine Metabolism	methionine	0.85
334	Amino Acid	Methionine, Cysteine, SAM and Taurine Metabolism	N-acetylmethionine	1.03
335	Amino Acid	Methionine, Cysteine, SAM and Taurine Metabolism	N-formylmethionine	0.92
336	Amino Acid	Methionine, Cysteine, SAM and Taurine Metabolism	S-methylmethionine	0.76
337	Amino Acid	Methionine, Cysteine, SAM and Taurine Metabolism	methionine sulfone	0.86
338	Amino Acid	Methionine, Cysteine, SAM and Taurine Metabolism	methionine sulfoxide	1.07
339	Amino Acid	Methionine, Cysteine, SAM and Taurine Metabolism	N-acetylmethionine sulfoxide	1.24
340	Amino Acid	Methionine, Cysteine, SAM and Taurine Metabolism	S-adenosylmethionine (SAM)	1.82
341	Amino Acid	Methionine, Cysteine, SAM and Taurine Metabolism	S-adenosylhomocysteine (SAH)	0.86
350	Amino Acid	Methionine, Cysteine, SAM and Taurine Metabolism	cysteine	0.45
353	Amino Acid	Methionine, Cysteine, SAM and Taurine Metabolism	S-methylcysteine	0.49
360	Amino Acid	Methionine, Cysteine, SAM and Taurine Metabolism	hypotaurine	0.65
361	Amino Acid	Methionine, Cysteine, SAM and Taurine Metabolism	taurine	0.94
362	Amino Acid	Methionine, Cysteine, SAM and Taurine Metabolism	N-acetyltaurine	1.03
367	Amino Acid	Methionine, Cysteine, SAM and Taurine Metabolism	taurocyamine	1.12
368	Amino Acid	Methionine, Cysteine, SAM and Taurine Metabolism	2-hydroxybutyrate/2-hydroxyisobutyrate	1.02
369	Amino Acid	Urea cycle; Arginine and Proline Metabolism	arginine	0.84
370	Amino Acid	Urea cycle; Arginine and Proline Metabolism	urea	0.96
372	Amino Acid	Urea cycle; Arginine and Proline Metabolism	ornithine	0.89
373	Amino Acid	Urea cycle; Arginine and Proline Metabolism	proline	0.90
374	Amino Acid	Urea cycle; Arginine and Proline Metabolism	citrulline	0.87
375	Amino Acid	Urea cycle; Arginine and Proline Metabolism	argininosuccinate	0.37
376	Amino Acid	Urea cycle; Arginine and Proline Metabolism	homoarginine	0.87
377	Amino Acid	Urea cycle; Arginine and Proline Metabolism	homocitrulline	1.14
381	Amino Acid	Urea cycle; Arginine and Proline Metabolism	dimethylarginine (SDMA + ADMA)	0.87
382	Amino Acid	Urea cycle; Arginine and Proline Metabolism	N-acetylarginine	0.62
385	Amino Acid	Urea cycle; Arginine and Proline Metabolism	N-delta-acetylornithine	0.95
389	Amino Acid	Urea cycle; Arginine and Proline Metabolism	N-methylproline	0.84
391	Amino Acid	Urea cycle; Arginine and Proline Metabolism	trans-4-hydroxyproline	0.69
398	Amino Acid	Urea cycle; Arginine and Proline Metabolism	2-oxoarginine*	0.68
400	Amino Acid	Creatine Metabolism	creatine	0.96
401	Amino Acid	Creatine Metabolism	creatinine	0.96
403	Amino Acid	Creatine Metabolism	creatine phosphate	0.66
406	Amino Acid	Creatine Metabolism	guanidinoacetate	0.49
410	Amino Acid	Polyamine Metabolism	putrescine	0.86
413	Amino Acid	Polyamine Metabolism	spermidine	1.61
414	Amino Acid	Polyamine Metabolism	5-methylthioadenosine (MTA)	1.60
417	Amino Acid	Polyamine Metabolism	N-acetylputrescine	0.92
422	Amino Acid	Guanidino and Acetamido Metabolism	1-methylguanidine	1.12
424	Amino Acid	Guanidino and Acetamido Metabolism	4-guanidinobutanoate	1.04
426	Amino Acid	Glutathione Metabolism	glutathione, reduced (GSH)	0.55
427	Amino Acid	Glutathione Metabolism	glutathione, oxidized (GSSG)	0.50
429	Amino Acid	Glutathione Metabolism	cysteine-glutathione disulfide	0.37
431	Amino Acid	Glutathione Metabolism	S-lactoylglutathione	0.61
434	Amino Acid	Glutathione Metabolism	5-oxoproline	0.64
435	Amino Acid	Glutathione Metabolism	ophthalmate	0.93
438	Amino Acid	Glutathione Metabolism	4-hydroxy-nonenal-glutathione	0.51
445	Peptide	Gamma-glutamyl Amino Acid	gamma-glutamylglutamine	0.32
446	Peptide	Gamma-glutamyl Amino Acid	gamma-glutamylglycine	0.79
447	Peptide	Gamma-glutamyl Amino Acid	gamma-glutamylhistidine	0.59
449	Peptide	Gamma-glutamyl Amino Acid	gamma-glutamylleucine	0.74
457	Peptide	Gamma-glutamyl Amino Acid	gamma-glutamylvaline	0.89
460	Peptide	Dipeptide Derivative	carnosine	1.03
461	Peptide	Dipeptide Derivative	N-acetylcarnosine	1.16
463	Peptide	Dipeptide Derivative	anserine	0.96
599	Peptide	Dipeptide	glycylleucine	1.12
609	Peptide	Dipeptide	glycylvaline	1.13
633	Peptide	Dipeptide	isoleucylglycine	1.53
651	Peptide	Dipeptide	leucylglycine	1.17
698	Peptide	Dipeptide	phenylalanylalanine	0.96
702	Peptide	Dipeptide	phenylalanylglycine	0.81
720	Peptide	Dipeptide	prolylglycine	0.80
787	Peptide	Dipeptide	tyrosylglycine	1.24
803	Peptide	Dipeptide	valylglycine	1.02
868	Peptide	Acetylated Peptides	phenylacetylcarnitine	1.03
873	Peptide	Acetylated Peptides	phenylacetylglycine	0.74
879	Carbohydrate	Glycolysis, Gluconeogenesis, and Pyruvate Metabolism	1,5-anhydroglucitol (1,5-AG)	0.88
882	Carbohydrate	Glycolysis, Gluconeogenesis, and Pyruvate Metabolism	glucose	1.03
888	Carbohydrate	Glycolysis, Gluconeogenesis, and Pyruvate Metabolism	fructose 1,6-bisphosphate	1.02
891	Carbohydrate	Glycolysis, Gluconeogenesis, and Pyruvate Metabolism	dihydroxyacetone phosphate (DHAP)	0.79
895	Carbohydrate	Glycolysis, Gluconeogenesis, and Pyruvate Metabolism	2-phosphoglycerate	1.15
896	Carbohydrate	Glycolysis, Gluconeogenesis, and Pyruvate Metabolism	3-phosphoglycerate	1.07
897	Carbohydrate	Glycolysis, Gluconeogenesis, and Pyruvate Metabolism	phosphoenolpyruvate (PEP)	1.06
898	Carbohydrate	Glycolysis, Gluconeogenesis, and Pyruvate Metabolism	pyruvate	0.75
899	Carbohydrate	Glycolysis, Gluconeogenesis, and Pyruvate Metabolism	lactate	1.11
902	Carbohydrate	Glycolysis, Gluconeogenesis, and Pyruvate Metabolism	glycerate	1.16
905	Carbohydrate	Pentose Phosphate Pathway	6-phosphogluconate	0.58
907	Carbohydrate	Pentose Phosphate Pathway	ribose 5-phosphate	1.56
908	Carbohydrate	Pentose Phosphate Pathway	ribose 1-phosphate	0.95
910	Carbohydrate	Pentose Phosphate Pathway	sedoheptulose-7-phosphate	0.82
912	Carbohydrate	Pentose Phosphate Pathway	ribulose/xylulose 5-phosphate	0.90
916	Carbohydrate	Pentose Metabolism	ribose	0.94
917	Carbohydrate	Pentose Metabolism	ribitol	0.91
918	Carbohydrate	Pentose Metabolism	ribonate	1.25
939	Carbohydrate	Pentose Metabolism	arabitol/xylitol	1.00
940	Carbohydrate	Pentose Metabolism	ribulose/xylulose	0.66
941	Carbohydrate	Pentose Metabolism	arabonate/xylonate	1.28
942	Carbohydrate	Pentose Metabolism	sedoheptulose	0.87
945	Carbohydrate	Glycogen Metabolism	maltopentaose	1.24
946	Carbohydrate	Glycogen Metabolism	maltotetraose	1.09
948	Carbohydrate	Glycogen Metabolism	maltotriose	1.05
951	Carbohydrate	Glycogen Metabolism	maltose	1.00
973	Carbohydrate	Disaccharides and Oligosaccharides	sucrose	1.03
988	Carbohydrate	Fructose, Mannose and Galactose Metabolism	fructose	1.05
993	Carbohydrate	Fructose, Mannose and Galactose Metabolism	mannitol/sorbitol	1.22
994	Carbohydrate	Fructose, Mannose and Galactose Metabolism	mannose	1.03
1004	Carbohydrate	Fructose, Mannose and Galactose Metabolism	galactitol (dulcitol)	1.29
1012	Carbohydrate	Fructose, Mannose and Galactose Metabolism	galactonate	0.97
1026	Carbohydrate	Nucleotide Sugar	UDP-N-acetylglucosamine	1.28
1027	Carbohydrate	Nucleotide Sugar	UDP-N-acetylgalactosamine	1.08
1029	Carbohydrate	Nucleotide Sugar	cytidine 5'-monophospho-N-acetylneuraminic acid	0.84
1035	Carbohydrate	Aminosugar Metabolism	glucosamine-6-phosphate	1.48
1039	Carbohydrate	Aminosugar Metabolism	glucuronate	0.91
1050	Carbohydrate	Aminosugar Metabolism	N-acetylneuraminate	0.92
1061	Carbohydrate	Aminosugar Metabolism	N-acetylglucosaminylasparagine	0.89
1062	Carbohydrate	Aminosugar Metabolism	erythronate*	1.06
1065	Carbohydrate	Advanced Glycation End-product	N6-carboxymethyllysine	1.06
1069	Energy	TCA Cycle	citrate	1.14
1071	Energy	TCA Cycle	aconitate [cis or trans]	0.91
1073	Energy	TCA Cycle	isocitrate	1.04
1075	Energy	TCA Cycle	alpha-ketoglutarate	1.12
1077	Energy	TCA Cycle	succinylcarnitine (C4-DC)	1.01
1078	Energy	TCA Cycle	succinate	1.47
1079	Energy	TCA Cycle	fumarate	0.95
1080	Energy	TCA Cycle	malate	0.93
1090	Energy	TCA Cycle	2-methylcitrate/homocitrate	0.84
1092	Energy	Oxidative Phosphorylation	acetylphosphate	1.03
1094	Energy	Oxidative Phosphorylation	phosphate	0.95
1096	Lipid	Medium Chain Fatty Acid	caproate (6:0)	1.05
1097	Lipid	Medium Chain Fatty Acid	heptanoate (7:0)	1.21
1106	Lipid	Long Chain Fatty Acid	myristate (14:0)	0.72
1109	Lipid	Long Chain Fatty Acid	pentadecanoate (15:0)	0.69
1110	Lipid	Long Chain Fatty Acid	palmitate (16:0)	0.63
1111	Lipid	Long Chain Fatty Acid	palmitoleate (16:1n7)	0.77
1113	Lipid	Long Chain Fatty Acid	margarate (17:0)	0.60
1114	Lipid	Long Chain Fatty Acid	10-heptadecenoate (17:1n7)	0.74
1115	Lipid	Long Chain Fatty Acid	stearate (18:0)	0.67
1123	Lipid	Long Chain Fatty Acid	nonadecanoate (19:0)	0.69
1124	Lipid	Long Chain Fatty Acid	10-nonadecenoate (19:1n9)	0.57
1127	Lipid	Long Chain Fatty Acid	arachidate (20:0)	0.73
1130	Lipid	Long Chain Fatty Acid	eicosenoate (20:1)	0.54
1135	Lipid	Long Chain Fatty Acid	erucate (22:1n9)	0.59
1138	Lipid	Long Chain Fatty Acid	nervonate (24:1n9)*	0.50
1142	Lipid	Long Chain Fatty Acid	oleate/vaccenate (18:1)	0.55
1146	Lipid	Polyunsaturated Fatty Acid (n3 and n6)	eicosapentaenoate (EPA; 20:5n3)	0.38
1147	Lipid	Polyunsaturated Fatty Acid (n3 and n6)	docosapentaenoate (n3 DPA; 22:5n3)	0.48
1148	Lipid	Polyunsaturated Fatty Acid (n3 and n6)	docosahexaenoate (DHA; 22:6n3)	0.49
1152	Lipid	Polyunsaturated Fatty Acid (n3 and n6)	linoleate (18:2n6)	0.43
1154	Lipid	Polyunsaturated Fatty Acid (n3 and n6)	linolenate [alpha or gamma; (18:3n3 or 6)]	0.47
1156	Lipid	Polyunsaturated Fatty Acid (n3 and n6)	dihomo-linolenate (20:3n3 or n6)	0.44
1157	Lipid	Polyunsaturated Fatty Acid (n3 and n6)	arachidonate (20:4n6)	0.38
1159	Lipid	Polyunsaturated Fatty Acid (n3 and n6)	docosapentaenoate (n6 DPA; 22:5n6)	0.41
1160	Lipid	Polyunsaturated Fatty Acid (n3 and n6)	docosadienoate (22:2n6)	0.62
1161	Lipid	Polyunsaturated Fatty Acid (n3 and n6)	dihomo-linoleate (20:2n6)	0.50
1163	Lipid	Polyunsaturated Fatty Acid (n3 and n6)	mead acid (20:3n9)	0.40
1221	Lipid	Fatty Acid, Branched	17-methylstearate	0.83
1234	Lipid	Fatty Acid, Dicarboxylate	2-hydroxyglutarate	1.26
1238	Lipid	Fatty Acid, Dicarboxylate	2-hydroxyadipate	2.12
1241	Lipid	Fatty Acid, Dicarboxylate	maleate	0.86
1247	Lipid	Fatty Acid, Dicarboxylate	azelate (nonanedioate)	1.17
1248	Lipid	Fatty Acid, Dicarboxylate	sebacate (decanedioate)	0.91
1288	Lipid	Fatty Acid, Amino	2-aminoheptanoate	0.96
1301	Lipid	Fatty Acid Synthesis	malonylcarnitine	0.65
1302	Lipid	Fatty Acid Synthesis	malonate	0.97
1303	Lipid	Fatty Acid Synthesis	2-methylmalonylcarnitine (C4-DC)	0.73
1304	Lipid	Fatty Acid Metabolism	acetyl CoA	0.72
1315	Lipid	Fatty Acid Metabolism (also BCAA Metabolism)	butyrylcarnitine (C4)	0.77
1318	Lipid	Fatty Acid Metabolism (also BCAA Metabolism)	propionylcarnitine (C3)	0.82
1321	Lipid	Fatty Acid Metabolism (also BCAA Metabolism)	methylmalonate (MMA)	0.82
1333	Lipid	Fatty Acid Metabolism(Acyl Carnitine)	acetylcarnitine (C2)	0.86
1334	Lipid	Fatty Acid Metabolism(Acyl Carnitine)	3-hydroxybutyrylcarnitine (1)	0.80
1335	Lipid	Fatty Acid Metabolism(Acyl Carnitine)	3-hydroxybutyrylcarnitine (2)	0.73
1337	Lipid	Fatty Acid Metabolism(Acyl Carnitine)	hexanoylcarnitine (C6)	1.06
1338	Lipid	Fatty Acid Metabolism(Acyl Carnitine)	octanoylcarnitine (C8)	0.95
1340	Lipid	Fatty Acid Metabolism(Acyl Carnitine)	decanoylcarnitine (C10)	0.84
1342	Lipid	Fatty Acid Metabolism(Acyl Carnitine)	cis-4-decenoylcarnitine (C10:1)	0.73
1343	Lipid	Fatty Acid Metabolism(Acyl Carnitine)	laurylcarnitine (C12)	0.91
1344	Lipid	Fatty Acid Metabolism(Acyl Carnitine)	myristoylcarnitine (C14)	0.52
1346	Lipid	Fatty Acid Metabolism(Acyl Carnitine)	palmitoylcarnitine (C16)	0.56
1347	Lipid	Fatty Acid Metabolism(Acyl Carnitine)	palmitoleoylcarnitine (C16:1)*	0.72
1348	Lipid	Fatty Acid Metabolism(Acyl Carnitine)	stearoylcarnitine (C18)	0.51
1349	Lipid	Fatty Acid Metabolism(Acyl Carnitine)	linoleoylcarnitine (C18:2)*	0.73
1350	Lipid	Fatty Acid Metabolism(Acyl Carnitine)	linolenoylcarnitine (C18:3)*	0.62
1351	Lipid	Fatty Acid Metabolism(Acyl Carnitine)	oleoylcarnitine (C18:1)	0.60
1353	Lipid	Fatty Acid Metabolism(Acyl Carnitine)	myristoleoylcarnitine (C14:1)*	0.61
1361	Lipid	Fatty Acid Metabolism(Acyl Carnitine)	arachidoylcarnitine (C20)*	0.52
1362	Lipid	Fatty Acid Metabolism(Acyl Carnitine)	arachidonoylcarnitine (C20:4)	0.57
1363	Lipid	Fatty Acid Metabolism(Acyl Carnitine)	adrenoylcarnitine (C22:4)*	0.38
1365	Lipid	Fatty Acid Metabolism(Acyl Carnitine)	dihomo-linolenoylcarnitine (20:3n3 or 6)*	0.56
1366	Lipid	Fatty Acid Metabolism(Acyl Carnitine)	dihomo-linoleoylcarnitine (C20:2)*	0.46
1367	Lipid	Fatty Acid Metabolism(Acyl Carnitine)	eicosenoylcarnitine (C20:1)*	0.39
1368	Lipid	Fatty Acid Metabolism(Acyl Carnitine)	erucoylcarnitine (C22:1)*	1.00
1369	Lipid	Fatty Acid Metabolism(Acyl Carnitine)	docosadienoylcarnitine (C22:2)*	0.97
1370	Lipid	Fatty Acid Metabolism(Acyl Carnitine)	docosatrienoylcarnitine (C22:3)*	0.78
1371	Lipid	Fatty Acid Metabolism(Acyl Carnitine)	docosapentaenoylcarnitine (C22:5n3)*	0.53
1372	Lipid	Fatty Acid Metabolism(Acyl Carnitine)	docosahexaenoylcarnitine (C22:6)*	0.57
1375	Lipid	Fatty Acid Metabolism(Acyl Carnitine)	margaroylcarnitine*	0.60
1381	Lipid	Carnitine Metabolism	deoxycarnitine	1.02
1382	Lipid	Carnitine Metabolism	carnitine	1.02
1387	Lipid	Ketone Bodies	3-hydroxybutyrate (BHBA)	0.99
1390	Lipid	Fatty Acid, Monohydroxy	4-hydroxybutyrate (GHB)	0.91
1396	Lipid	Fatty Acid, Monohydroxy	2-hydroxypalmitate	0.84
1397	Lipid	Fatty Acid, Monohydroxy	2-hydroxystearate	0.92
1421	Lipid	Fatty Acid, Monohydroxy	13-HODE + 9-HODE	0.98
1439	Lipid	Fatty Acid, Dihydroxy	12,13-DiHOME	1.19
1440	Lipid	Fatty Acid, Dihydroxy	9,10-DiHOME	1.16
1525	Lipid	Endocannabinoid	oleoyl ethanolamide	0.48
1528	Lipid	Endocannabinoid	palmitoyl ethanolamide	0.40
1529	Lipid	Endocannabinoid	stearoyl ethanolamide	0.69
1533	Lipid	Endocannabinoid	arachidonoyl ethanolamide	0.76
1540	Lipid	Endocannabinoid	linoleoyl ethanolamide	0.44
1552	Lipid	Inositol Metabolism	myo-inositol	0.94
1553	Lipid	Inositol Metabolism	chiro-inositol	1.61
1580	Lipid	Phospholipid Metabolism	choline	0.81
1581	Lipid	Phospholipid Metabolism	choline phosphate	0.87
1582	Lipid	Phospholipid Metabolism	cytidine 5'-diphosphocholine	1.44
1583	Lipid	Phospholipid Metabolism	glycerophosphorylcholine (GPC)	0.72
1587	Lipid	Phospholipid Metabolism	phosphoethanolamine	0.84
1588	Lipid	Phospholipid Metabolism	cytidine-5'-diphosphoethanolamine	0.87
1589	Lipid	Phospholipid Metabolism	glycerophosphoethanolamine	0.79
1591	Lipid	Phospholipid Metabolism	trimethylamine N-oxide	0.82
1592	Lipid	Phospholipid Metabolism	glycerophosphoinositol*	1.03
1593	Lipid	Phospholipid Metabolism	1,2-dipalmitoyl-GPC (16:0/16:0)	0.85
1594	Lipid	Phospholipid Metabolism	1,2-dipalmitoyl-GPE (16:0/16:0)*	0.81
1599	Lipid	Phospholipid Metabolism	1-palmitoyl-2-oleoyl-GPC (16:0/18:1)	0.83
1600	Lipid	Phospholipid Metabolism	1-palmitoyl-2-linoleoyl-GPC (16:0/18:2)	0.89
1604	Lipid	Phospholipid Metabolism	1-stearoyl-2-arachidonoyl-GPC (18:0/20:4)	0.83
1605	Lipid	Phospholipid Metabolism	1-stearoyl-2-oleoyl-GPC (18:0/18:1)	0.79
1606	Lipid	Phospholipid Metabolism	1-stearoyl-2-oleoyl-GPI (18:0/18:1)*	0.80
1607	Lipid	Phospholipid Metabolism	1,2-dioleoyl-GPC (18:1/18:1)	0.95
1613	Lipid	Phospholipid Metabolism	1-palmitoyl-2-arachidonoyl-GPC (16:0/20:4n6)	0.73
1614	Lipid	Phospholipid Metabolism	1-stearoyl-2-linoleoyl-GPC (18:0/18:2)*	0.84
1616	Lipid	Phospholipid Metabolism	1-linoleoyl-2-linolenoyl-GPC (18:2/18:3)*	0.77
1618	Lipid	Phospholipid Metabolism	1-palmitoyl-2-palmitoleoyl-GPC (16:0/16:1)*	0.85
1624	Lipid	Phospholipid Metabolism	1-stearoyl-2-arachidonoyl-GPI (18:0/20:4)	0.94
1625	Lipid	Phospholipid Metabolism	1-oleoyl-2-linoleoyl-GPC (18:1/18:2)*	0.84
1627	Lipid	Phospholipid Metabolism	1-palmitoyl-2-linoleoyl-GPI (16:0/18:2)	1.08
1628	Lipid	Phospholipid Metabolism	1-oleoyl-2-linoleoyl-GPI (18:1/18:2)*	0.83
1631	Lipid	Phospholipid Metabolism	1-stearoyl-2-linoleoyl-GPI (18:0/18:2)	0.87
1635	Lipid	Phospholipid Metabolism	1-palmitoyl-2-oleoyl-GPG (16:0/18:1)	0.86
1638	Lipid	Phospholipid Metabolism	1-palmitoyl-2-oleoyl-GPE (16:0/18:1)	0.50
1640	Lipid	Phospholipid Metabolism	1-palmitoyl-2-stearoyl-GPE (16:0/18:0)*	0.74
1642	Lipid	Phospholipid Metabolism	1-stearoyl-2-arachidonoyl-GPE (18:0/20:4)	0.84
1646	Lipid	Phospholipid Metabolism	1-stearoyl-2-oleoyl-GPE (18:0/18:1)	0.72
1648	Lipid	Phospholipid Metabolism	1-palmitoyl-2-arachidonoyl-GPE (16:0/20:4)*	0.78
1650	Lipid	Phospholipid Metabolism	1-palmitoyl-2-linoleoyl-GPE (16:0/18:2)	0.89
1651	Lipid	Phospholipid Metabolism	1-palmitoyl-2-linoleoyl-GPG (16:0/18:2)	1.03
1653	Lipid	Phospholipid Metabolism	1-stearoyl-2-linoleoyl-GPE (18:0/18:2)*	0.78
1669	Lipid	Phospholipid Metabolism	1-palmitoyl-2-stearoyl-GPC (16:0/18:0)	0.85
1672	Lipid	Phospholipid Metabolism	1-palmitoyl-2-oleoyl-GPI (16:0/18:1)*	0.97
1676	Lipid	Phospholipid Metabolism	1-stearoyl-2-oleoyl-GPG (18:0/18:1)	0.93
1680	Lipid	Phospholipid Metabolism	1-palmitoyl-2-alpha-linolenoyl-GPC (16:0/18:3n3)*	0.76
1683	Lipid	Phospholipid Metabolism	1-palmitoleoyl-2-linoleoyl-GPC (16:1/18:2)*	1.13
1688	Lipid	Phospholipid Metabolism	1,2-dilinoleoyl-GPC (18:2/18:2)	0.81
1696	Lipid	Phospholipid Metabolism	1-linoleoyl-2-arachidonoyl-GPC (18:2/20:4n6)*	0.68
1714	Lipid	Phospholipid Metabolism	1,2-dipalmitoyl-GPG (16:0/16:0)	0.95
1716	Lipid	Phospholipid Metabolism	1-oleoyl-2-arachidonoyl-GPE (18:1/20:4)*	0.56
1717	Lipid	Phospholipid Metabolism	1-oleoyl-2-arachidonoyl-GPI (18:1/20:4) *	1.02
1784	Lipid	Phosphatidylserine (PS)	1-stearoyl-2-arachidonoyl-GPS (18:0/20:4)	0.92
1785	Lipid	Phosphatidylserine (PS)	1-stearoyl-2-oleoyl-GPS (18:0/18:1)	0.81
1791	Lipid	Lysolipid	1-palmitoyl-GPC (16:0)	0.60
1792	Lipid	Lysolipid	2-palmitoyl-GPC (16:0)*	0.68
1799	Lipid	Lysolipid	1-stearoyl-GPC (18:0)	0.63
1801	Lipid	Lysolipid	1-oleoyl-GPC (18:1)	0.64
1804	Lipid	Lysolipid	1-linoleoyl-GPC (18:2)	0.54
1806	Lipid	Lysolipid	1-linolenoyl-GPC (18:3)*	0.61
1816	Lipid	Lysolipid	1-arachidonoyl-GPC (20:4n6)*	0.60
1831	Lipid	Lysolipid	1-palmitoyl-GPE (16:0)	0.45
1834	Lipid	Lysolipid	1-stearoyl-GPE (18:0)	0.48
1836	Lipid	Lysolipid	1-oleoyl-GPE (18:1)	0.39
1840	Lipid	Lysolipid	1-linoleoyl-GPE (18:2)*	0.39
1844	Lipid	Lysolipid	1-arachidonoyl-GPE (20:4n6)*	0.44
1854	Lipid	Lysolipid	1-palmitoyl-GPI (16:0)	0.53
1857	Lipid	Lysolipid	1-stearoyl-GPI (18:0)	0.54
1859	Lipid	Lysolipid	1-oleoyl-GPI (18:1)*	0.45
1861	Lipid	Lysolipid	1-linoleoyl-GPI (18:2)*	0.51
1865	Lipid	Lysolipid	1-arachidonoyl-GPI (20:4)*	0.58
1867	Lipid	Lysolipid	1-stearoyl-GPS (18:0)*	0.65
1868	Lipid	Lysolipid	1-oleoyl-GPS (18:1)	0.44
1870	Lipid	Lysolipid	1-linoleoyl-GPS (18:2)*	0.61
1878	Lipid	Lysolipid	1-palmitoyl-GPG (16:0)*	0.33
1883	Lipid	Lysolipid	1-oleoyl-GPG (18:1)*	0.50
1884	Lipid	Lysolipid	1-linoleoyl-GPG (18:2)*	0.60
1901	Lipid	Plasmalogen	1-(1-enyl-palmitoyl)-2-oleoyl-GPE (P-16:0/18:1)*	0.78
1902	Lipid	Plasmalogen	1-(1-enyl-palmitoyl)-2-linoleoyl-GPE (P-16:0/18:2)*	0.78
1903	Lipid	Plasmalogen	1-(1-enyl-palmitoyl)-2-palmitoyl-GPC (P-16:0/16:0)*	1.11
1904	Lipid	Plasmalogen	1-(1-enyl-palmitoyl)-2-palmitoleoyl-GPC (P-16:0/16:1)*	0.95
1905	Lipid	Plasmalogen	1-(1-enyl-palmitoyl)-2-arachidonoyl-GPE (P-16:0/20:4)*	0.89
1907	Lipid	Plasmalogen	1-(1-enyl-palmitoyl)-2-oleoyl-GPC (P-16:0/18:1)*	0.99
1909	Lipid	Plasmalogen	1-(1-enyl-stearoyl)-2-oleoyl-GPE (P-18:0/18:1)	0.81
1910	Lipid	Plasmalogen	1-(1-enyl-stearoyl)-2-linoleoyl-GPE (P-18:0/18:2)*	0.85
1913	Lipid	Plasmalogen	1-(1-enyl-palmitoyl)-2-arachidonoyl-GPC (P-16:0/20:4)*	1.08
1914	Lipid	Plasmalogen	1-(1-enyl-palmitoyl)-2-linoleoyl-GPC (P-16:0/18:2)*	1.00
1917	Lipid	Plasmalogen	1-(1-enyl-stearoyl)-2-arachidonoyl-GPE (P-18:0/20:4)*	0.94
1924	Lipid	Lysoplasmalogen	1-(1-enyl-palmitoyl)-GPC (P-16:0)*	0.77
1925	Lipid	Lysoplasmalogen	1-(1-enyl-palmitoyl)-GPE (P-16:0)*	0.54
1927	Lipid	Lysoplasmalogen	1-(1-enyl-oleoyl)-GPE (P-18:1)*	0.60
1929	Lipid	Lysoplasmalogen	1-(1-enyl-stearoyl)-GPE (P-18:0)*	0.62
1930	Lipid	Lysoplasmalogen	1-(1-enyl-oleoyl)-2-oleoyl-GPE (P-18:1/18:1)*	0.97
1931	Lipid	Lysoplasmalogen	1-(1-enyl-oleoyl)-2-linoleoyl-GPE (P-18:1/18:2)*	0.87
1932	Lipid	Glycerolipid Metabolism	glycerol	0.84
1933	Lipid	Glycerolipid Metabolism	glycerol 3-phosphate	1.35
1938	Lipid	Glycerolipid Metabolism	glycerophosphoglycerol	1.22
1942	Lipid	Monoacylglycerol	1-myristoylglycerol (14:0)	1.03
1946	Lipid	Monoacylglycerol	1-palmitoylglycerol (16:0)	0.82
1947	Lipid	Monoacylglycerol	2-palmitoylglycerol (16:0)	0.72
1951	Lipid	Monoacylglycerol	1-oleoylglycerol (18:1)	1.68
1952	Lipid	Monoacylglycerol	2-oleoylglycerol (18:1)	1.14
1953	Lipid	Monoacylglycerol	1-linoleoylglycerol (18:2)	0.68
1954	Lipid	Monoacylglycerol	2-linoleoylglycerol (18:2)	0.69
1955	Lipid	Monoacylglycerol	1-linolenoylglycerol (18:3)	1.07
1956	Lipid	Monoacylglycerol	1-arachidonylglycerol (20:4)	0.79
1957	Lipid	Monoacylglycerol	2-arachidonoylglycerol (20:4)	0.68
1963	Lipid	Monoacylglycerol	1-dihomo-linolenylglycerol (20:3)	0.77
1965	Lipid	Monoacylglycerol	1-palmitoleoylglycerol (16:1)*	0.72
1966	Lipid	Monoacylglycerol	2-palmitoleoylglycerol (16:1)*	1.21
1979	Lipid	Diacylglycerol	diacylglycerol (16:1/18:2 [2], 16:0/18:3 [1])*	0.77
1982	Lipid	Diacylglycerol	oleoyl-linoleoyl-glycerol (18:1/18:2) [1]	0.76
1983	Lipid	Diacylglycerol	oleoyl-linoleoyl-glycerol (18:1/18:2) [2]	0.78
1985	Lipid	Diacylglycerol	oleoyl-linolenoyl-glycerol (18:1/18:3) [2]*	0.75
1987	Lipid	Diacylglycerol	oleoyl-arachidonoyl-glycerol (18:1/20:4) [2]*	0.90
1989	Lipid	Diacylglycerol	linoleoyl-arachidonoyl-glycerol (18:2/20:4) [2]*	0.86
1992	Lipid	Diacylglycerol	linoleoyl-linolenoyl-glycerol (18:2/18:3) [1]*	1.24
1993	Lipid	Diacylglycerol	linoleoyl-linolenoyl-glycerol (18:2/18:3) [2]*	0.85
1995	Lipid	Diacylglycerol	linoleoyl-docosahexaenoyl-glycerol (18:2/22:6) [2]*	1.03
1996	Lipid	Diacylglycerol	palmitoyl-dihomo-linolenoyl-glycerol (16:0/20:3n3 or 6) [2]*	1.11
1998	Lipid	Diacylglycerol	palmitoyl-arachidonoyl-glycerol (16:0/20:4) [2]*	0.76
2003	Lipid	Diacylglycerol	stearoyl-docosahexaenoyl-glycerol (18:0/22:6) [2]*	1.18
2006	Lipid	Diacylglycerol	palmitoyl-oleoyl-glycerol (16:0/18:1) [2]*	0.94
2012	Lipid	Diacylglycerol	palmitoyl-linoleoyl-glycerol (16:0/18:2) [1]*	0.65
2013	Lipid	Diacylglycerol	palmitoyl-linoleoyl-glycerol (16:0/18:2) [2]*	0.85
2014	Lipid	Diacylglycerol	palmitoyl-linolenoyl-glycerol (16:0/18:3) [2]*	0.84
2017	Lipid	Diacylglycerol	stearoyl-linoleoyl-glycerol (18:0/18:2) [2]*	0.83
2021	Lipid	Diacylglycerol	oleoyl-oleoyl-glycerol (18:1/18:1) [2]*	1.09
2027	Lipid	Sphingolipid Metabolism	sphinganine	0.79
2031	Lipid	Sphingolipid Metabolism	N-palmitoyl-sphinganine (d18:0/16:0)	0.76
2041	Lipid	Sphingolipid Metabolism	myristoyl dihydrosphingomyelin (d18:0/14:0)*	0.82
2042	Lipid	Sphingolipid Metabolism	palmitoyl dihydrosphingomyelin (d18:0/16:0)*	0.78
2043	Lipid	Sphingolipid Metabolism	behenoyl dihydrosphingomyelin (d18:0/22:0)*	0.75
2044	Lipid	Sphingolipid Metabolism	palmitoyl sphingomyelin (d18:1/16:0)	0.79
2045	Lipid	Sphingolipid Metabolism	stearoyl sphingomyelin (d18:1/18:0)	0.94
2046	Lipid	Sphingolipid Metabolism	behenoyl sphingomyelin (d18:1/22:0)*	0.75
2047	Lipid	Sphingolipid Metabolism	tricosanoyl sphingomyelin (d18:1/23:0)*	0.82
2048	Lipid	Sphingolipid Metabolism	lignoceroyl sphingomyelin (d18:1/24:0)	0.81
2050	Lipid	Sphingolipid Metabolism	sphingomyelin (d18:1/14:0, d16:1/16:0)*	0.83
2052	Lipid	Sphingolipid Metabolism	sphingomyelin (d18:1/15:0, d16:1/17:0)*	0.78
2053	Lipid	Sphingolipid Metabolism	sphingomyelin (d18:2/16:0, d18:1/16:1)*	0.71
2054	Lipid	Sphingolipid Metabolism	sphingomyelin (d18:1/17:0, d17:1/18:0, d19:1/16:0)	0.96
2056	Lipid	Sphingolipid Metabolism	sphingomyelin (d18:1/20:0, d16:1/22:0)*	0.82
2058	Lipid	Sphingolipid Metabolism	sphingomyelin (d18:1/21:0, d17:1/22:0, d16:1/23:0)*	0.77
2059	Lipid	Sphingolipid Metabolism	sphingomyelin (d18:1/22:1, d18:2/22:0, d16:1/24:1)*	0.85
2060	Lipid	Sphingolipid Metabolism	sphingomyelin (d18:2/23:0, d18:1/23:1, d17:1/24:1)*	0.80
2061	Lipid	Sphingolipid Metabolism	sphingomyelin (d18:1/24:1, d18:2/24:0)*	0.82
2062	Lipid	Sphingolipid Metabolism	sphingomyelin (d18:2/24:1, d18:1/24:2)*	0.79
2066	Lipid	Sphingolipid Metabolism	sphingosine	0.88
2071	Lipid	Sphingolipid Metabolism	N-palmitoyl-sphingosine (d18:1/16:0)	0.80
2073	Lipid	Sphingolipid Metabolism	N-stearoyl-sphingosine (d18:1/18:0)*	1.00
2077	Lipid	Sphingolipid Metabolism	glycosyl-N-palmitoyl-sphingosine (d18:1/16:0)	0.99
2087	Lipid	Sphingolipid Metabolism	lactosyl-N-stearoyl-sphingosine (d18:1/18:0)*	0.82
2088	Lipid	Sphingolipid Metabolism	lactosyl-N-nervonoyl-sphingosine (d18:1/24:1)*	0.79
2093	Lipid	Sphingolipid Metabolism	sphingomyelin (d18:2/24:2)*	0.83
2098	Lipid	Sphingolipid Metabolism	sphingomyelin (d18:0/20:0, d16:0/22:0)*	0.71
2099	Lipid	Sphingolipid Metabolism	sphingomyelin (d18:0/18:0, d19:0/17:0)*	0.88
2124	Lipid	Mevalonate Metabolism	3-hydroxy-3-methylglutarate	1.46
2137	Lipid	Sterol	cholesterol	0.80
2147	Lipid	Sterol	7-alpha-hydroxy-3-oxo-4-cholestenoate (7-Hoca)	0.78
2180	Lipid	Sterol	7-hydroxycholesterol (alpha or beta)	0.64
2309	Lipid	Primary Bile Acid Metabolism	taurocholate	0.75
2367	Lipid	Ceramides	ceramide (d16:1/24:1, d18:1/22:1)*	0.90
2368	Lipid	Ceramides	ceramide (d18:1/14:0, d16:1/16:0)*	0.89
2369	Lipid	Ceramides	ceramide (d18:1/17:0, d17:1/18:0)*	0.97
2371	Lipid	Ceramides	ceramide (d18:2/24:1, d18:1/24:2)*	0.88
2372	Lipid	Ceramides	glycosyl ceramide (d14:1/24:0, d16:1/22:0)*	0.80
2938	Nucleotide	Purine Metabolism, (Hypo)Xanthine/Inosine containing	AICA ribonucleotide	0.91
2941	Nucleotide	Purine Metabolism, (Hypo)Xanthine/Inosine containing	inosine 5'-monophosphate (IMP)	1.45
2942	Nucleotide	Purine Metabolism, (Hypo)Xanthine/Inosine containing	inosine	0.73
2943	Nucleotide	Purine Metabolism, (Hypo)Xanthine/Inosine containing	hypoxanthine	0.64
2944	Nucleotide	Purine Metabolism, (Hypo)Xanthine/Inosine containing	xanthine	0.72
2946	Nucleotide	Purine Metabolism, (Hypo)Xanthine/Inosine containing	xanthosine	0.87
2949	Nucleotide	Purine Metabolism, (Hypo)Xanthine/Inosine containing	2'-deoxyinosine	0.49
2951	Nucleotide	Purine Metabolism, (Hypo)Xanthine/Inosine containing	urate	0.91
2952	Nucleotide	Purine Metabolism, (Hypo)Xanthine/Inosine containing	allantoin	1.04
2953	Nucleotide	Purine Metabolism, (Hypo)Xanthine/Inosine containing	allantoic acid	1.30
2956	Nucleotide	Purine Metabolism, Adenine containing	adenosine 5'-diphosphate (ADP)	0.87
2957	Nucleotide	Purine Metabolism, Adenine containing	adenosine 5'-monophosphate (AMP)	1.05
2958	Nucleotide	Purine Metabolism, Adenine containing	adenosine 3'-monophosphate (3'-AMP)	1.00
2959	Nucleotide	Purine Metabolism, Adenine containing	adenosine 2'-monophosphate (2'-AMP)	0.97
2960	Nucleotide	Purine Metabolism, Adenine containing	adenosine 3',5'-cyclic monophosphate (cAMP)	0.83
2962	Nucleotide	Purine Metabolism, Adenine containing	adenosine 3',5'-diphosphate	1.16
2964	Nucleotide	Purine Metabolism, Adenine containing	adenosine	0.81
2965	Nucleotide	Purine Metabolism, Adenine containing	adenine	0.70
2992	Nucleotide	Purine Metabolism, Guanine containing	guanosine 5'- monophosphate (5'-GMP)	2.05
2993	Nucleotide	Purine Metabolism, Guanine containing	guanosine 3'-monophosphate (3'-GMP)	1.46
2997	Nucleotide	Purine Metabolism, Guanine containing	guanosine	0.62
3018	Nucleotide	Pyrimidine Metabolism, Orotate containing	orotate	0.65
3020	Nucleotide	Pyrimidine Metabolism, Orotate containing	orotidine	0.86
3024	Nucleotide	Pyrimidine Metabolism, Uracil containing	uridine 5'-diphosphate (UDP)	1.85
3025	Nucleotide	Pyrimidine Metabolism, Uracil containing	uridine 5'-monophosphate (UMP)	1.91
3030	Nucleotide	Pyrimidine Metabolism, Uracil containing	uridine	0.76
3031	Nucleotide	Pyrimidine Metabolism, Uracil containing	uracil	0.53
3032	Nucleotide	Pyrimidine Metabolism, Uracil containing	pseudouridine	0.97
3033	Nucleotide	Pyrimidine Metabolism, Uracil containing	5-methyluridine (ribothymidine)	0.70
3044	Nucleotide	Pyrimidine Metabolism, Uracil containing	2'-deoxyuridine	0.65
3047	Nucleotide	Pyrimidine Metabolism, Uracil containing	3-ureidopropionate	0.89
3048	Nucleotide	Pyrimidine Metabolism, Uracil containing	beta-alanine	1.05
3054	Nucleotide	Pyrimidine Metabolism, Cytidine containing	cytidine 5'-monophosphate (5'-CMP)	1.24
3057	Nucleotide	Pyrimidine Metabolism, Cytidine containing	cytidine	1.28
3067	Nucleotide	Pyrimidine Metabolism, Cytidine containing	2'-deoxycytidine	1.26
3075	Nucleotide	Pyrimidine Metabolism, Thymine containing	thymidine	0.61
3079	Nucleotide	Pyrimidine Metabolism, Thymine containing	3-aminoisobutyrate	1.07
3080	Nucleotide	Purine and Pyrimidine Metabolism	methylphosphate	0.78
3083	Cofactors and Vitamins	Nicotinate and Nicotinamide Metabolism	quinolinate	0.87
3084	Cofactors and Vitamins	Nicotinate and Nicotinamide Metabolism	nicotinate	0.88
3087	Cofactors and Vitamins	Nicotinate and Nicotinamide Metabolism	nicotinamide	0.95
3089	Cofactors and Vitamins	Nicotinate and Nicotinamide Metabolism	nicotinamide ribonucleotide (NMN)	1.18
3091	Cofactors and Vitamins	Nicotinate and Nicotinamide Metabolism	nicotinamide adenine dinucleotide (NAD+)	1.19
3098	Cofactors and Vitamins	Nicotinate and Nicotinamide Metabolism	nicotinamide N-oxide	0.75
3104	Cofactors and Vitamins	Nicotinate and Nicotinamide Metabolism	trigonelline (N'-methylnicotinate)	0.97
3111	Cofactors and Vitamins	Riboflavin Metabolism	flavin adenine dinucleotide (FAD)	0.81
3112	Cofactors and Vitamins	Riboflavin Metabolism	flavin mononucleotide (FMN)	0.75
3113	Cofactors and Vitamins	Pantothenate and CoA Metabolism	pantothenate	0.70
3115	Cofactors and Vitamins	Pantothenate and CoA Metabolism	phosphopantetheine	0.85
3116	Cofactors and Vitamins	Pantothenate and CoA Metabolism	3'-dephosphocoenzyme A	0.89
3118	Cofactors and Vitamins	Pantothenate and CoA Metabolism	coenzyme A	0.92
3125	Cofactors and Vitamins	Ascorbate and Aldarate Metabolism	dehydroascorbate	1.42
3126	Cofactors and Vitamins	Ascorbate and Aldarate Metabolism	threonate	0.90
3129	Cofactors and Vitamins	Ascorbate and Aldarate Metabolism	gulonate*	0.95
3130	Cofactors and Vitamins	Tocopherol Metabolism	alpha-tocopherol	2.84
3166	Cofactors and Vitamins	Hemoglobin and Porphyrin Metabolism	heme	0.65
3170	Cofactors and Vitamins	Hemoglobin and Porphyrin Metabolism	biliverdin	1.03
3178	Cofactors and Vitamins	Thiamine Metabolism	thiamin (Vitamin B1)	0.97
3180	Cofactors and Vitamins	Thiamine Metabolism	thiamin diphosphate	0.99
3192	Cofactors and Vitamins	Vitamin B6 Metabolism	pyridoxamine phosphate	0.60
3193	Cofactors and Vitamins	Vitamin B6 Metabolism	pyridoxal phosphate	0.83
3195	Cofactors and Vitamins	Vitamin B6 Metabolism	pyridoxate	0.87
3197	Xenobiotics	Benzoate Metabolism	hippurate	0.70
3202	Xenobiotics	Benzoate Metabolism	3-hydroxyhippurate	0.73
3209	Xenobiotics	Benzoate Metabolism	benzoate	0.81
3219	Xenobiotics	Benzoate Metabolism	4-hydroxybenzoate	4.25
3227	Xenobiotics	Benzoate Metabolism	catechol sulfate	0.76
3229	Xenobiotics	Benzoate Metabolism	O-methylcatechol sulfate	0.68
3232	Xenobiotics	Benzoate Metabolism	4-methylcatechol sulfate	0.67
3236	Xenobiotics	Benzoate Metabolism	methyl-4-hydroxybenzoate	3.24
3242	Xenobiotics	Benzoate Metabolism	4-ethylphenylsulfate	1.18
3257	Xenobiotics	Benzoate Metabolism	methyl-4-hydroxybenzoate sulfate	1.10
3258	Xenobiotics	Benzoate Metabolism	propyl 4-hydroxybenzoate	3.67
3259	Xenobiotics	Benzoate Metabolism	propyl 4-hydroxybenzoate sulfate	1.22
3379	Xenobiotics	Food Component/Plant	2,3-dihydroxyisovalerate	1.84
3404	Xenobiotics	Food Component/Plant	betonicine	0.86
3408	Xenobiotics	Food Component/Plant	gluconate	0.68
3478	Xenobiotics	Food Component/Plant	equol glucuronide	1.28
3479	Xenobiotics	Food Component/Plant	equol sulfate	1.00
3480	Xenobiotics	Food Component/Plant	ergothioneine	1.06
3506	Xenobiotics	Food Component/Plant	homostachydrine*	0.88
3509	Xenobiotics	Food Component/Plant	indoleacrylate	1.04
3539	Xenobiotics	Food Component/Plant	N-glycolylneuraminate	0.91
3569	Xenobiotics	Food Component/Plant	quinate	0.53
3593	Xenobiotics	Food Component/Plant	stachydrine	0.77
3615	Xenobiotics	Food Component/Plant	methyl glucopyranoside (alpha + beta)	1.09
3696	Xenobiotics	Bacterial/Fungal	tartronate (hydroxymalonate)	0.84
3762	Xenobiotics	Drug	4-acetylphenol sulfate	0.76
3850	Xenobiotics	Drug	hydroquinone sulfate	0.89
3868	Xenobiotics	Drug	lidocaine	3.29
3890	Xenobiotics	Drug	N-ethylglycinexylidide	3.26
3927	Xenobiotics	Drug	salicylate	1.38
4059	Xenobiotics	Chemical	sulfate*	1.03
4080	Xenobiotics	Chemical	2-aminophenol sulfate	0.74
4139	Xenobiotics	Chemical	melamine	1.04
4153	Xenobiotics	Chemical	benzoylcarnitine*	0.95
4192	Xenobiotics	Chemical	6-hydroxyindole sulfate	0.54

## Sheet: 24h v 3h
Sort	Superpathway	Subpathway	Biochemical	24h/3h
1	Amino Acid	Glycine, Serine and Threonine Metabolism	glycine	0.74
2	Amino Acid	Glycine, Serine and Threonine Metabolism	N-acetylglycine	0.75
4	Amino Acid	Glycine, Serine and Threonine Metabolism	sarcosine	0.91
5	Amino Acid	Glycine, Serine and Threonine Metabolism	dimethylglycine	0.90
6	Amino Acid	Glycine, Serine and Threonine Metabolism	betaine	1.06
9	Amino Acid	Glycine, Serine and Threonine Metabolism	serine	0.80
10	Amino Acid	Glycine, Serine and Threonine Metabolism	N-acetylserine	1.25
15	Amino Acid	Glycine, Serine and Threonine Metabolism	threonine	0.75
16	Amino Acid	Glycine, Serine and Threonine Metabolism	N-acetylthreonine	1.15
28	Amino Acid	Alanine and Aspartate Metabolism	alanine	0.94
29	Amino Acid	Alanine and Aspartate Metabolism	N-acetylalanine	0.96
31	Amino Acid	Alanine and Aspartate Metabolism	aspartate	0.89
33	Amino Acid	Alanine and Aspartate Metabolism	asparagine	0.89
34	Amino Acid	Alanine and Aspartate Metabolism	N-acetylasparagine	1.02
35	Amino Acid	Alanine and Aspartate Metabolism	N-acetylaspartate (NAA)	1.21
37	Amino Acid	Alanine and Aspartate Metabolism	N-methylalanine	0.81
42	Amino Acid	Glutamate Metabolism	glutamate	1.53
43	Amino Acid	Glutamate Metabolism	glutamine	0.67
44	Amino Acid	Glutamate Metabolism	N-acetylglutamate	1.15
45	Amino Acid	Glutamate Metabolism	N-acetylglutamine	1.00
46	Amino Acid	Glutamate Metabolism	N-acetyl-aspartyl-glutamate (NAAG)	1.14
53	Amino Acid	Glutamate Metabolism	glutamate, gamma-methyl ester	0.66
54	Amino Acid	Glutamate Metabolism	pyroglutamine*	1.03
57	Amino Acid	Glutamate Metabolism	beta-citrylglutamate	0.67
59	Amino Acid	Glutamate Metabolism	gamma-carboxyglutamate	0.54
63	Amino Acid	Histidine Metabolism	histidine	0.88
65	Amino Acid	Histidine Metabolism	1-methylhistidine	0.61
66	Amino Acid	Histidine Metabolism	3-methylhistidine	0.84
70	Amino Acid	Histidine Metabolism	trans-urocanate	0.75
74	Amino Acid	Histidine Metabolism	imidazole lactate	1.17
75	Amino Acid	Histidine Metabolism	histamine	0.48
76	Amino Acid	Histidine Metabolism	1-methylhistamine	0.11
84	Amino Acid	Lysine Metabolism	lysine	0.61
86	Amino Acid	Lysine Metabolism	N6-acetyllysine	0.92
88	Amino Acid	Lysine Metabolism	N6,N6,N6-trimethyllysine	0.53
90	Amino Acid	Lysine Metabolism	saccharopine	0.14
91	Amino Acid	Lysine Metabolism	2-aminoadipate	0.32
94	Amino Acid	Lysine Metabolism	glutarate (pentanedioate)	2.16
102	Amino Acid	Lysine Metabolism	pipecolate	0.98
105	Amino Acid	Lysine Metabolism	5-aminovalerate	0.77
111	Amino Acid	Lysine Metabolism	6-oxopiperidine-2-carboxylate	0.63
112	Amino Acid	Phenylalanine and Tyrosine Metabolism	phenylalanine	0.77
113	Amino Acid	Phenylalanine and Tyrosine Metabolism	N-acetylphenylalanine	0.68
116	Amino Acid	Phenylalanine and Tyrosine Metabolism	phenylpyruvate	0.98
117	Amino Acid	Phenylalanine and Tyrosine Metabolism	phenyllactate (PLA)	0.53
125	Amino Acid	Phenylalanine and Tyrosine Metabolism	tyrosine	0.74
134	Amino Acid	Phenylalanine and Tyrosine Metabolism	4-hydroxyphenylpyruvate	0.90
136	Amino Acid	Phenylalanine and Tyrosine Metabolism	3-(4-hydroxyphenyl)lactate	0.46
141	Amino Acid	Phenylalanine and Tyrosine Metabolism	phenol sulfate	0.43
144	Amino Acid	Phenylalanine and Tyrosine Metabolism	p-cresol sulfate	0.77
182	Amino Acid	Phenylalanine and Tyrosine Metabolism	phenylpropionylglycine	0.56
191	Amino Acid	Phenylalanine and Tyrosine Metabolism	3-phenylpropionate (hydrocinnamate)	0.65
202	Amino Acid	Phenylalanine and Tyrosine Metabolism	p-cresol-glucuronide*	0.43
204	Amino Acid	Phenylalanine and Tyrosine Metabolism	N-formylphenylalanine	0.66
219	Amino Acid	Tryptophan Metabolism	tryptophan	0.63
223	Amino Acid	Tryptophan Metabolism	indolelactate	0.22
226	Amino Acid	Tryptophan Metabolism	indolepropionate	0.48
229	Amino Acid	Tryptophan Metabolism	3-indoxyl sulfate	0.38
230	Amino Acid	Tryptophan Metabolism	kynurenine	0.66
231	Amino Acid	Tryptophan Metabolism	kynurenate	0.56
261	Amino Acid	Tryptophan Metabolism	C-glycosyltryptophan	0.80
266	Amino Acid	Tryptophan Metabolism	thioproline	0.09
268	Amino Acid	Leucine, Isoleucine and Valine Metabolism	leucine	0.82
269	Amino Acid	Leucine, Isoleucine and Valine Metabolism	N-acetylleucine	0.79
271	Amino Acid	Leucine, Isoleucine and Valine Metabolism	4-methyl-2-oxopentanoate	0.63
277	Amino Acid	Leucine, Isoleucine and Valine Metabolism	isovalerylglycine	0.69
279	Amino Acid	Leucine, Isoleucine and Valine Metabolism	isovalerylcarnitine (C5)	0.85
282	Amino Acid	Leucine, Isoleucine and Valine Metabolism	beta-hydroxyisovalerate	0.63
283	Amino Acid	Leucine, Isoleucine and Valine Metabolism	beta-hydroxyisovaleroylcarnitine	1.22
289	Amino Acid	Leucine, Isoleucine and Valine Metabolism	alpha-hydroxyisovalerate	0.34
299	Amino Acid	Leucine, Isoleucine and Valine Metabolism	isoleucine	0.94
301	Amino Acid	Leucine, Isoleucine and Valine Metabolism	N-acetylisoleucine	0.93
302	Amino Acid	Leucine, Isoleucine and Valine Metabolism	3-methyl-2-oxobutyrate	0.55
304	Amino Acid	Leucine, Isoleucine and Valine Metabolism	3-methyl-2-oxovalerate	0.76
306	Amino Acid	Leucine, Isoleucine and Valine Metabolism	2-methylbutyrylcarnitine (C5)	0.91
309	Amino Acid	Leucine, Isoleucine and Valine Metabolism	tiglylcarnitine (C5:1-DC)	0.69
312	Amino Acid	Leucine, Isoleucine and Valine Metabolism	2-hydroxy-3-methylvalerate	0.41
313	Amino Acid	Leucine, Isoleucine and Valine Metabolism	3-hydroxy-2-ethylpropionate	0.78
314	Amino Acid	Leucine, Isoleucine and Valine Metabolism	ethylmalonate	0.47
315	Amino Acid	Leucine, Isoleucine and Valine Metabolism	valine	0.81
316	Amino Acid	Leucine, Isoleucine and Valine Metabolism	N-acetylvaline	0.54
318	Amino Acid	Leucine, Isoleucine and Valine Metabolism	isobutyrylcarnitine (C4)	0.90
319	Amino Acid	Leucine, Isoleucine and Valine Metabolism	isobutyrylglycine	0.91
320	Amino Acid	Leucine, Isoleucine and Valine Metabolism	3-hydroxyisobutyrate	0.59
321	Amino Acid	Leucine, Isoleucine and Valine Metabolism	alpha-hydroxyisocaproate	0.34
333	Amino Acid	Methionine, Cysteine, SAM and Taurine Metabolism	methionine	0.69
334	Amino Acid	Methionine, Cysteine, SAM and Taurine Metabolism	N-acetylmethionine	0.46
335	Amino Acid	Methionine, Cysteine, SAM and Taurine Metabolism	N-formylmethionine	1.16
336	Amino Acid	Methionine, Cysteine, SAM and Taurine Metabolism	S-methylmethionine	0.70
337	Amino Acid	Methionine, Cysteine, SAM and Taurine Metabolism	methionine sulfone	0.95
338	Amino Acid	Methionine, Cysteine, SAM and Taurine Metabolism	methionine sulfoxide	0.97
339	Amino Acid	Methionine, Cysteine, SAM and Taurine Metabolism	N-acetylmethionine sulfoxide	0.62
340	Amino Acid	Methionine, Cysteine, SAM and Taurine Metabolism	S-adenosylmethionine (SAM)	1.37
341	Amino Acid	Methionine, Cysteine, SAM and Taurine Metabolism	S-adenosylhomocysteine (SAH)	0.72
350	Amino Acid	Methionine, Cysteine, SAM and Taurine Metabolism	cysteine	0.24
353	Amino Acid	Methionine, Cysteine, SAM and Taurine Metabolism	S-methylcysteine	0.48
360	Amino Acid	Methionine, Cysteine, SAM and Taurine Metabolism	hypotaurine	0.52
361	Amino Acid	Methionine, Cysteine, SAM and Taurine Metabolism	taurine	1.10
362	Amino Acid	Methionine, Cysteine, SAM and Taurine Metabolism	N-acetyltaurine	1.03
367	Amino Acid	Methionine, Cysteine, SAM and Taurine Metabolism	taurocyamine	1.53
368	Amino Acid	Methionine, Cysteine, SAM and Taurine Metabolism	2-hydroxybutyrate/2-hydroxyisobutyrate	0.64
369	Amino Acid	Urea cycle; Arginine and Proline Metabolism	arginine	0.60
370	Amino Acid	Urea cycle; Arginine and Proline Metabolism	urea	0.86
372	Amino Acid	Urea cycle; Arginine and Proline Metabolism	ornithine	0.66
373	Amino Acid	Urea cycle; Arginine and Proline Metabolism	proline	0.72
374	Amino Acid	Urea cycle; Arginine and Proline Metabolism	citrulline	0.82
375	Amino Acid	Urea cycle; Arginine and Proline Metabolism	argininosuccinate	0.36
376	Amino Acid	Urea cycle; Arginine and Proline Metabolism	homoarginine	0.81
377	Amino Acid	Urea cycle; Arginine and Proline Metabolism	homocitrulline	1.03
381	Amino Acid	Urea cycle; Arginine and Proline Metabolism	dimethylarginine (SDMA + ADMA)	0.73
382	Amino Acid	Urea cycle; Arginine and Proline Metabolism	N-acetylarginine	0.83
385	Amino Acid	Urea cycle; Arginine and Proline Metabolism	N-delta-acetylornithine	0.80
389	Amino Acid	Urea cycle; Arginine and Proline Metabolism	N-methylproline	0.92
391	Amino Acid	Urea cycle; Arginine and Proline Metabolism	trans-4-hydroxyproline	0.61
398	Amino Acid	Urea cycle; Arginine and Proline Metabolism	2-oxoarginine*	0.47
400	Amino Acid	Creatine Metabolism	creatine	1.05
401	Amino Acid	Creatine Metabolism	creatinine	1.18
403	Amino Acid	Creatine Metabolism	creatine phosphate	1.09
406	Amino Acid	Creatine Metabolism	guanidinoacetate	0.37
410	Amino Acid	Polyamine Metabolism	putrescine	0.75
413	Amino Acid	Polyamine Metabolism	spermidine	1.26
414	Amino Acid	Polyamine Metabolism	5-methylthioadenosine (MTA)	1.41
417	Amino Acid	Polyamine Metabolism	N-acetylputrescine	0.83
422	Amino Acid	Guanidino and Acetamido Metabolism	1-methylguanidine	1.44
424	Amino Acid	Guanidino and Acetamido Metabolism	4-guanidinobutanoate	1.40
426	Amino Acid	Glutathione Metabolism	glutathione, reduced (GSH)	0.59
427	Amino Acid	Glutathione Metabolism	glutathione, oxidized (GSSG)	0.53
429	Amino Acid	Glutathione Metabolism	cysteine-glutathione disulfide	0.20
431	Amino Acid	Glutathione Metabolism	S-lactoylglutathione	0.76
434	Amino Acid	Glutathione Metabolism	5-oxoproline	0.58
435	Amino Acid	Glutathione Metabolism	ophthalmate	0.59
438	Amino Acid	Glutathione Metabolism	4-hydroxy-nonenal-glutathione	0.75
445	Peptide	Gamma-glutamyl Amino Acid	gamma-glutamylglutamine	0.08
446	Peptide	Gamma-glutamyl Amino Acid	gamma-glutamylglycine	0.37
447	Peptide	Gamma-glutamyl Amino Acid	gamma-glutamylhistidine	0.46
449	Peptide	Gamma-glutamyl Amino Acid	gamma-glutamylleucine	0.36
457	Peptide	Gamma-glutamyl Amino Acid	gamma-glutamylvaline	0.63
460	Peptide	Dipeptide Derivative	carnosine	1.15
461	Peptide	Dipeptide Derivative	N-acetylcarnosine	1.22
463	Peptide	Dipeptide Derivative	anserine	1.10
599	Peptide	Dipeptide	glycylleucine	1.32
609	Peptide	Dipeptide	glycylvaline	0.61
633	Peptide	Dipeptide	isoleucylglycine	1.58
651	Peptide	Dipeptide	leucylglycine	1.48
698	Peptide	Dipeptide	phenylalanylalanine	0.75
702	Peptide	Dipeptide	phenylalanylglycine	0.69
720	Peptide	Dipeptide	prolylglycine	0.79
787	Peptide	Dipeptide	tyrosylglycine	0.54
803	Peptide	Dipeptide	valylglycine	0.98
868	Peptide	Acetylated Peptides	phenylacetylcarnitine	2.45
873	Peptide	Acetylated Peptides	phenylacetylglycine	0.58
879	Carbohydrate	Glycolysis, Gluconeogenesis, and Pyruvate Metabolism	1,5-anhydroglucitol (1,5-AG)	0.77
882	Carbohydrate	Glycolysis, Gluconeogenesis, and Pyruvate Metabolism	glucose	0.89
888	Carbohydrate	Glycolysis, Gluconeogenesis, and Pyruvate Metabolism	fructose 1,6-bisphosphate	1.60
891	Carbohydrate	Glycolysis, Gluconeogenesis, and Pyruvate Metabolism	dihydroxyacetone phosphate (DHAP)	0.81
895	Carbohydrate	Glycolysis, Gluconeogenesis, and Pyruvate Metabolism	2-phosphoglycerate	0.89
896	Carbohydrate	Glycolysis, Gluconeogenesis, and Pyruvate Metabolism	3-phosphoglycerate	0.72
897	Carbohydrate	Glycolysis, Gluconeogenesis, and Pyruvate Metabolism	phosphoenolpyruvate (PEP)	0.59
898	Carbohydrate	Glycolysis, Gluconeogenesis, and Pyruvate Metabolism	pyruvate	0.83
899	Carbohydrate	Glycolysis, Gluconeogenesis, and Pyruvate Metabolism	lactate	1.26
902	Carbohydrate	Glycolysis, Gluconeogenesis, and Pyruvate Metabolism	glycerate	1.15
905	Carbohydrate	Pentose Phosphate Pathway	6-phosphogluconate	0.42
907	Carbohydrate	Pentose Phosphate Pathway	ribose 5-phosphate	1.37
908	Carbohydrate	Pentose Phosphate Pathway	ribose 1-phosphate	0.97
910	Carbohydrate	Pentose Phosphate Pathway	sedoheptulose-7-phosphate	0.31
912	Carbohydrate	Pentose Phosphate Pathway	ribulose/xylulose 5-phosphate	0.82
916	Carbohydrate	Pentose Metabolism	ribose	0.95
917	Carbohydrate	Pentose Metabolism	ribitol	0.40
918	Carbohydrate	Pentose Metabolism	ribonate	1.05
939	Carbohydrate	Pentose Metabolism	arabitol/xylitol	0.58
940	Carbohydrate	Pentose Metabolism	ribulose/xylulose	1.29
941	Carbohydrate	Pentose Metabolism	arabonate/xylonate	0.81
942	Carbohydrate	Pentose Metabolism	sedoheptulose	0.21
945	Carbohydrate	Glycogen Metabolism	maltopentaose	1.77
946	Carbohydrate	Glycogen Metabolism	maltotetraose	2.54
948	Carbohydrate	Glycogen Metabolism	maltotriose	1.82
951	Carbohydrate	Glycogen Metabolism	maltose	0.68
973	Carbohydrate	Disaccharides and Oligosaccharides	sucrose	1.43
988	Carbohydrate	Fructose, Mannose and Galactose Metabolism	fructose	1.01
993	Carbohydrate	Fructose, Mannose and Galactose Metabolism	mannitol/sorbitol	0.39
994	Carbohydrate	Fructose, Mannose and Galactose Metabolism	mannose	1.15
1004	Carbohydrate	Fructose, Mannose and Galactose Metabolism	galactitol (dulcitol)	1.08
1012	Carbohydrate	Fructose, Mannose and Galactose Metabolism	galactonate	1.19
1026	Carbohydrate	Nucleotide Sugar	UDP-N-acetylglucosamine	0.93
1027	Carbohydrate	Nucleotide Sugar	UDP-N-acetylgalactosamine	0.87
1029	Carbohydrate	Nucleotide Sugar	cytidine 5'-monophospho-N-acetylneuraminic acid	1.10
1035	Carbohydrate	Aminosugar Metabolism	glucosamine-6-phosphate	1.85
1039	Carbohydrate	Aminosugar Metabolism	glucuronate	0.46
1050	Carbohydrate	Aminosugar Metabolism	N-acetylneuraminate	1.00
1061	Carbohydrate	Aminosugar Metabolism	N-acetylglucosaminylasparagine	0.93
1062	Carbohydrate	Aminosugar Metabolism	erythronate*	0.53
1065	Carbohydrate	Advanced Glycation End-product	N6-carboxymethyllysine	1.28
1069	Energy	TCA Cycle	citrate	0.81
1071	Energy	TCA Cycle	aconitate [cis or trans]	0.85
1073	Energy	TCA Cycle	isocitrate	0.81
1075	Energy	TCA Cycle	alpha-ketoglutarate	1.78
1077	Energy	TCA Cycle	succinylcarnitine (C4-DC)	1.19
1078	Energy	TCA Cycle	succinate	1.85
1079	Energy	TCA Cycle	fumarate	1.04
1080	Energy	TCA Cycle	malate	1.08
1090	Energy	TCA Cycle	2-methylcitrate/homocitrate	1.16
1092	Energy	Oxidative Phosphorylation	acetylphosphate	0.87
1094	Energy	Oxidative Phosphorylation	phosphate	1.05
1096	Lipid	Medium Chain Fatty Acid	caproate (6:0)	1.02
1097	Lipid	Medium Chain Fatty Acid	heptanoate (7:0)	1.09
1106	Lipid	Long Chain Fatty Acid	myristate (14:0)	0.77
1109	Lipid	Long Chain Fatty Acid	pentadecanoate (15:0)	0.80
1110	Lipid	Long Chain Fatty Acid	palmitate (16:0)	0.69
1111	Lipid	Long Chain Fatty Acid	palmitoleate (16:1n7)	0.76
1113	Lipid	Long Chain Fatty Acid	margarate (17:0)	0.74
1114	Lipid	Long Chain Fatty Acid	10-heptadecenoate (17:1n7)	0.79
1115	Lipid	Long Chain Fatty Acid	stearate (18:0)	0.75
1123	Lipid	Long Chain Fatty Acid	nonadecanoate (19:0)	0.72
1124	Lipid	Long Chain Fatty Acid	10-nonadecenoate (19:1n9)	0.62
1127	Lipid	Long Chain Fatty Acid	arachidate (20:0)	0.79
1130	Lipid	Long Chain Fatty Acid	eicosenoate (20:1)	0.59
1135	Lipid	Long Chain Fatty Acid	erucate (22:1n9)	0.65
1138	Lipid	Long Chain Fatty Acid	nervonate (24:1n9)*	0.52
1142	Lipid	Long Chain Fatty Acid	oleate/vaccenate (18:1)	0.60
1146	Lipid	Polyunsaturated Fatty Acid (n3 and n6)	eicosapentaenoate (EPA; 20:5n3)	0.54
1147	Lipid	Polyunsaturated Fatty Acid (n3 and n6)	docosapentaenoate (n3 DPA; 22:5n3)	0.64
1148	Lipid	Polyunsaturated Fatty Acid (n3 and n6)	docosahexaenoate (DHA; 22:6n3)	0.67
1152	Lipid	Polyunsaturated Fatty Acid (n3 and n6)	linoleate (18:2n6)	0.55
1154	Lipid	Polyunsaturated Fatty Acid (n3 and n6)	linolenate [alpha or gamma; (18:3n3 or 6)]	0.52
1156	Lipid	Polyunsaturated Fatty Acid (n3 and n6)	dihomo-linolenate (20:3n3 or n6)	0.51
1157	Lipid	Polyunsaturated Fatty Acid (n3 and n6)	arachidonate (20:4n6)	0.49
1159	Lipid	Polyunsaturated Fatty Acid (n3 and n6)	docosapentaenoate (n6 DPA; 22:5n6)	0.67
1160	Lipid	Polyunsaturated Fatty Acid (n3 and n6)	docosadienoate (22:2n6)	0.62
1161	Lipid	Polyunsaturated Fatty Acid (n3 and n6)	dihomo-linoleate (20:2n6)	0.59
1163	Lipid	Polyunsaturated Fatty Acid (n3 and n6)	mead acid (20:3n9)	0.58
1221	Lipid	Fatty Acid, Branched	17-methylstearate	0.77
1234	Lipid	Fatty Acid, Dicarboxylate	2-hydroxyglutarate	0.57
1238	Lipid	Fatty Acid, Dicarboxylate	2-hydroxyadipate	0.66
1241	Lipid	Fatty Acid, Dicarboxylate	maleate	1.14
1247	Lipid	Fatty Acid, Dicarboxylate	azelate (nonanedioate)	1.38
1248	Lipid	Fatty Acid, Dicarboxylate	sebacate (decanedioate)	1.04
1288	Lipid	Fatty Acid, Amino	2-aminoheptanoate	0.90
1301	Lipid	Fatty Acid Synthesis	malonylcarnitine	0.86
1302	Lipid	Fatty Acid Synthesis	malonate	0.99
1303	Lipid	Fatty Acid Synthesis	2-methylmalonylcarnitine (C4-DC)	1.15
1304	Lipid	Fatty Acid Metabolism	acetyl CoA	0.95
1315	Lipid	Fatty Acid Metabolism (also BCAA Metabolism)	butyrylcarnitine (C4)	0.45
1318	Lipid	Fatty Acid Metabolism (also BCAA Metabolism)	propionylcarnitine (C3)	0.87
1321	Lipid	Fatty Acid Metabolism (also BCAA Metabolism)	methylmalonate (MMA)	1.06
1333	Lipid	Fatty Acid Metabolism(Acyl Carnitine)	acetylcarnitine (C2)	0.86
1334	Lipid	Fatty Acid Metabolism(Acyl Carnitine)	3-hydroxybutyrylcarnitine (1)	0.52
1335	Lipid	Fatty Acid Metabolism(Acyl Carnitine)	3-hydroxybutyrylcarnitine (2)	0.30
1337	Lipid	Fatty Acid Metabolism(Acyl Carnitine)	hexanoylcarnitine (C6)	0.89
1338	Lipid	Fatty Acid Metabolism(Acyl Carnitine)	octanoylcarnitine (C8)	0.97
1340	Lipid	Fatty Acid Metabolism(Acyl Carnitine)	decanoylcarnitine (C10)	1.07
1342	Lipid	Fatty Acid Metabolism(Acyl Carnitine)	cis-4-decenoylcarnitine (C10:1)	0.71
1343	Lipid	Fatty Acid Metabolism(Acyl Carnitine)	laurylcarnitine (C12)	1.23
1344	Lipid	Fatty Acid Metabolism(Acyl Carnitine)	myristoylcarnitine (C14)	0.80
1346	Lipid	Fatty Acid Metabolism(Acyl Carnitine)	palmitoylcarnitine (C16)	0.78
1347	Lipid	Fatty Acid Metabolism(Acyl Carnitine)	palmitoleoylcarnitine (C16:1)*	1.06
1348	Lipid	Fatty Acid Metabolism(Acyl Carnitine)	stearoylcarnitine (C18)	0.62
1349	Lipid	Fatty Acid Metabolism(Acyl Carnitine)	linoleoylcarnitine (C18:2)*	1.08
1350	Lipid	Fatty Acid Metabolism(Acyl Carnitine)	linolenoylcarnitine (C18:3)*	1.19
1351	Lipid	Fatty Acid Metabolism(Acyl Carnitine)	oleoylcarnitine (C18:1)	0.86
1353	Lipid	Fatty Acid Metabolism(Acyl Carnitine)	myristoleoylcarnitine (C14:1)*	0.82
1361	Lipid	Fatty Acid Metabolism(Acyl Carnitine)	arachidoylcarnitine (C20)*	0.16
1362	Lipid	Fatty Acid Metabolism(Acyl Carnitine)	arachidonoylcarnitine (C20:4)	0.80
1363	Lipid	Fatty Acid Metabolism(Acyl Carnitine)	adrenoylcarnitine (C22:4)*	0.40
1365	Lipid	Fatty Acid Metabolism(Acyl Carnitine)	dihomo-linolenoylcarnitine (20:3n3 or 6)*	0.54
1366	Lipid	Fatty Acid Metabolism(Acyl Carnitine)	dihomo-linoleoylcarnitine (C20:2)*	0.28
1367	Lipid	Fatty Acid Metabolism(Acyl Carnitine)	eicosenoylcarnitine (C20:1)*	0.28
1368	Lipid	Fatty Acid Metabolism(Acyl Carnitine)	erucoylcarnitine (C22:1)*	0.87
1369	Lipid	Fatty Acid Metabolism(Acyl Carnitine)	docosadienoylcarnitine (C22:2)*	0.28
1370	Lipid	Fatty Acid Metabolism(Acyl Carnitine)	docosatrienoylcarnitine (C22:3)*	0.22
1371	Lipid	Fatty Acid Metabolism(Acyl Carnitine)	docosapentaenoylcarnitine (C22:5n3)*	0.96
1372	Lipid	Fatty Acid Metabolism(Acyl Carnitine)	docosahexaenoylcarnitine (C22:6)*	0.97
1375	Lipid	Fatty Acid Metabolism(Acyl Carnitine)	margaroylcarnitine*	0.77
1381	Lipid	Carnitine Metabolism	deoxycarnitine	1.20
1382	Lipid	Carnitine Metabolism	carnitine	1.23
1387	Lipid	Ketone Bodies	3-hydroxybutyrate (BHBA)	0.62
1390	Lipid	Fatty Acid, Monohydroxy	4-hydroxybutyrate (GHB)	0.70
1396	Lipid	Fatty Acid, Monohydroxy	2-hydroxypalmitate	0.72
1397	Lipid	Fatty Acid, Monohydroxy	2-hydroxystearate	0.82
1421	Lipid	Fatty Acid, Monohydroxy	13-HODE + 9-HODE	0.86
1439	Lipid	Fatty Acid, Dihydroxy	12,13-DiHOME	1.05
1440	Lipid	Fatty Acid, Dihydroxy	9,10-DiHOME	1.01
1525	Lipid	Endocannabinoid	oleoyl ethanolamide	1.19
1528	Lipid	Endocannabinoid	palmitoyl ethanolamide	0.84
1529	Lipid	Endocannabinoid	stearoyl ethanolamide	0.92
1533	Lipid	Endocannabinoid	arachidonoyl ethanolamide	0.97
1540	Lipid	Endocannabinoid	linoleoyl ethanolamide	0.79
1552	Lipid	Inositol Metabolism	myo-inositol	0.91
1553	Lipid	Inositol Metabolism	chiro-inositol	1.27
1580	Lipid	Phospholipid Metabolism	choline	0.69
1581	Lipid	Phospholipid Metabolism	choline phosphate	0.97
1582	Lipid	Phospholipid Metabolism	cytidine 5'-diphosphocholine	7.15
1583	Lipid	Phospholipid Metabolism	glycerophosphorylcholine (GPC)	0.67
1587	Lipid	Phospholipid Metabolism	phosphoethanolamine	0.84
1588	Lipid	Phospholipid Metabolism	cytidine-5'-diphosphoethanolamine	0.89
1589	Lipid	Phospholipid Metabolism	glycerophosphoethanolamine	0.80
1591	Lipid	Phospholipid Metabolism	trimethylamine N-oxide	0.84
1592	Lipid	Phospholipid Metabolism	glycerophosphoinositol*	0.77
1593	Lipid	Phospholipid Metabolism	1,2-dipalmitoyl-GPC (16:0/16:0)	0.90
1594	Lipid	Phospholipid Metabolism	1,2-dipalmitoyl-GPE (16:0/16:0)*	0.93
1599	Lipid	Phospholipid Metabolism	1-palmitoyl-2-oleoyl-GPC (16:0/18:1)	0.91
1600	Lipid	Phospholipid Metabolism	1-palmitoyl-2-linoleoyl-GPC (16:0/18:2)	1.08
1604	Lipid	Phospholipid Metabolism	1-stearoyl-2-arachidonoyl-GPC (18:0/20:4)	0.55
1605	Lipid	Phospholipid Metabolism	1-stearoyl-2-oleoyl-GPC (18:0/18:1)	0.79
1606	Lipid	Phospholipid Metabolism	1-stearoyl-2-oleoyl-GPI (18:0/18:1)*	1.12
1607	Lipid	Phospholipid Metabolism	1,2-dioleoyl-GPC (18:1/18:1)	0.97
1613	Lipid	Phospholipid Metabolism	1-palmitoyl-2-arachidonoyl-GPC (16:0/20:4n6)	0.78
1614	Lipid	Phospholipid Metabolism	1-stearoyl-2-linoleoyl-GPC (18:0/18:2)*	0.81
1616	Lipid	Phospholipid Metabolism	1-linoleoyl-2-linolenoyl-GPC (18:2/18:3)*	0.90
1618	Lipid	Phospholipid Metabolism	1-palmitoyl-2-palmitoleoyl-GPC (16:0/16:1)*	0.83
1624	Lipid	Phospholipid Metabolism	1-stearoyl-2-arachidonoyl-GPI (18:0/20:4)	1.06
1625	Lipid	Phospholipid Metabolism	1-oleoyl-2-linoleoyl-GPC (18:1/18:2)*	0.84
1627	Lipid	Phospholipid Metabolism	1-palmitoyl-2-linoleoyl-GPI (16:0/18:2)	0.65
1628	Lipid	Phospholipid Metabolism	1-oleoyl-2-linoleoyl-GPI (18:1/18:2)*	0.63
1631	Lipid	Phospholipid Metabolism	1-stearoyl-2-linoleoyl-GPI (18:0/18:2)	1.09
1635	Lipid	Phospholipid Metabolism	1-palmitoyl-2-oleoyl-GPG (16:0/18:1)	1.02
1638	Lipid	Phospholipid Metabolism	1-palmitoyl-2-oleoyl-GPE (16:0/18:1)	0.82
1640	Lipid	Phospholipid Metabolism	1-palmitoyl-2-stearoyl-GPE (16:0/18:0)*	0.91
1642	Lipid	Phospholipid Metabolism	1-stearoyl-2-arachidonoyl-GPE (18:0/20:4)	0.92
1646	Lipid	Phospholipid Metabolism	1-stearoyl-2-oleoyl-GPE (18:0/18:1)	0.87
1648	Lipid	Phospholipid Metabolism	1-palmitoyl-2-arachidonoyl-GPE (16:0/20:4)*	0.86
1650	Lipid	Phospholipid Metabolism	1-palmitoyl-2-linoleoyl-GPE (16:0/18:2)	1.12
1651	Lipid	Phospholipid Metabolism	1-palmitoyl-2-linoleoyl-GPG (16:0/18:2)	0.91
1653	Lipid	Phospholipid Metabolism	1-stearoyl-2-linoleoyl-GPE (18:0/18:2)*	1.00
1669	Lipid	Phospholipid Metabolism	1-palmitoyl-2-stearoyl-GPC (16:0/18:0)	0.87
1672	Lipid	Phospholipid Metabolism	1-palmitoyl-2-oleoyl-GPI (16:0/18:1)*	0.92
1676	Lipid	Phospholipid Metabolism	1-stearoyl-2-oleoyl-GPG (18:0/18:1)	0.99
1680	Lipid	Phospholipid Metabolism	1-palmitoyl-2-alpha-linolenoyl-GPC (16:0/18:3n3)*	0.92
1683	Lipid	Phospholipid Metabolism	1-palmitoleoyl-2-linoleoyl-GPC (16:1/18:2)*	1.16
1688	Lipid	Phospholipid Metabolism	1,2-dilinoleoyl-GPC (18:2/18:2)	0.92
1696	Lipid	Phospholipid Metabolism	1-linoleoyl-2-arachidonoyl-GPC (18:2/20:4n6)*	0.67
1714	Lipid	Phospholipid Metabolism	1,2-dipalmitoyl-GPG (16:0/16:0)	0.96
1716	Lipid	Phospholipid Metabolism	1-oleoyl-2-arachidonoyl-GPE (18:1/20:4)*	0.56
1717	Lipid	Phospholipid Metabolism	1-oleoyl-2-arachidonoyl-GPI (18:1/20:4) *	0.89
1784	Lipid	Phosphatidylserine (PS)	1-stearoyl-2-arachidonoyl-GPS (18:0/20:4)	0.67
1785	Lipid	Phosphatidylserine (PS)	1-stearoyl-2-oleoyl-GPS (18:0/18:1)	0.67
1791	Lipid	Lysolipid	1-palmitoyl-GPC (16:0)	0.85
1792	Lipid	Lysolipid	2-palmitoyl-GPC (16:0)*	0.85
1799	Lipid	Lysolipid	1-stearoyl-GPC (18:0)	0.58
1801	Lipid	Lysolipid	1-oleoyl-GPC (18:1)	0.87
1804	Lipid	Lysolipid	1-linoleoyl-GPC (18:2)	0.79
1806	Lipid	Lysolipid	1-linolenoyl-GPC (18:3)*	0.77
1816	Lipid	Lysolipid	1-arachidonoyl-GPC (20:4n6)*	0.59
1831	Lipid	Lysolipid	1-palmitoyl-GPE (16:0)	0.67
1834	Lipid	Lysolipid	1-stearoyl-GPE (18:0)	0.72
1836	Lipid	Lysolipid	1-oleoyl-GPE (18:1)	0.63
1840	Lipid	Lysolipid	1-linoleoyl-GPE (18:2)*	0.63
1844	Lipid	Lysolipid	1-arachidonoyl-GPE (20:4n6)*	0.56
1854	Lipid	Lysolipid	1-palmitoyl-GPI (16:0)	0.81
1857	Lipid	Lysolipid	1-stearoyl-GPI (18:0)	0.71
1859	Lipid	Lysolipid	1-oleoyl-GPI (18:1)*	0.63
1861	Lipid	Lysolipid	1-linoleoyl-GPI (18:2)*	0.94
1865	Lipid	Lysolipid	1-arachidonoyl-GPI (20:4)*	0.99
1867	Lipid	Lysolipid	1-stearoyl-GPS (18:0)*	0.46
1868	Lipid	Lysolipid	1-oleoyl-GPS (18:1)	0.19
1870	Lipid	Lysolipid	1-linoleoyl-GPS (18:2)*	0.50
1878	Lipid	Lysolipid	1-palmitoyl-GPG (16:0)*	0.65
1883	Lipid	Lysolipid	1-oleoyl-GPG (18:1)*	0.67
1884	Lipid	Lysolipid	1-linoleoyl-GPG (18:2)*	0.83
1901	Lipid	Plasmalogen	1-(1-enyl-palmitoyl)-2-oleoyl-GPE (P-16:0/18:1)*	0.90
1902	Lipid	Plasmalogen	1-(1-enyl-palmitoyl)-2-linoleoyl-GPE (P-16:0/18:2)*	1.18
1903	Lipid	Plasmalogen	1-(1-enyl-palmitoyl)-2-palmitoyl-GPC (P-16:0/16:0)*	1.11
1904	Lipid	Plasmalogen	1-(1-enyl-palmitoyl)-2-palmitoleoyl-GPC (P-16:0/16:1)*	0.81
1905	Lipid	Plasmalogen	1-(1-enyl-palmitoyl)-2-arachidonoyl-GPE (P-16:0/20:4)*	0.94
1907	Lipid	Plasmalogen	1-(1-enyl-palmitoyl)-2-oleoyl-GPC (P-16:0/18:1)*	0.96
1909	Lipid	Plasmalogen	1-(1-enyl-stearoyl)-2-oleoyl-GPE (P-18:0/18:1)	1.00
1910	Lipid	Plasmalogen	1-(1-enyl-stearoyl)-2-linoleoyl-GPE (P-18:0/18:2)*	1.13
1913	Lipid	Plasmalogen	1-(1-enyl-palmitoyl)-2-arachidonoyl-GPC (P-16:0/20:4)*	0.97
1914	Lipid	Plasmalogen	1-(1-enyl-palmitoyl)-2-linoleoyl-GPC (P-16:0/18:2)*	1.16
1917	Lipid	Plasmalogen	1-(1-enyl-stearoyl)-2-arachidonoyl-GPE (P-18:0/20:4)*	1.01
1924	Lipid	Lysoplasmalogen	1-(1-enyl-palmitoyl)-GPC (P-16:0)*	1.11
1925	Lipid	Lysoplasmalogen	1-(1-enyl-palmitoyl)-GPE (P-16:0)*	0.80
1927	Lipid	Lysoplasmalogen	1-(1-enyl-oleoyl)-GPE (P-18:1)*	0.95
1929	Lipid	Lysoplasmalogen	1-(1-enyl-stearoyl)-GPE (P-18:0)*	0.87
1930	Lipid	Lysoplasmalogen	1-(1-enyl-oleoyl)-2-oleoyl-GPE (P-18:1/18:1)*	1.08
1931	Lipid	Lysoplasmalogen	1-(1-enyl-oleoyl)-2-linoleoyl-GPE (P-18:1/18:2)*	1.13
1932	Lipid	Glycerolipid Metabolism	glycerol	0.65
1933	Lipid	Glycerolipid Metabolism	glycerol 3-phosphate	0.95
1938	Lipid	Glycerolipid Metabolism	glycerophosphoglycerol	1.23
1942	Lipid	Monoacylglycerol	1-myristoylglycerol (14:0)	0.89
1946	Lipid	Monoacylglycerol	1-palmitoylglycerol (16:0)	0.77
1947	Lipid	Monoacylglycerol	2-palmitoylglycerol (16:0)	0.76
1951	Lipid	Monoacylglycerol	1-oleoylglycerol (18:1)	0.77
1952	Lipid	Monoacylglycerol	2-oleoylglycerol (18:1)	0.86
1953	Lipid	Monoacylglycerol	1-linoleoylglycerol (18:2)	0.69
1954	Lipid	Monoacylglycerol	2-linoleoylglycerol (18:2)	0.77
1955	Lipid	Monoacylglycerol	1-linolenoylglycerol (18:3)	0.76
1956	Lipid	Monoacylglycerol	1-arachidonylglycerol (20:4)	0.69
1957	Lipid	Monoacylglycerol	2-arachidonoylglycerol (20:4)	0.69
1963	Lipid	Monoacylglycerol	1-dihomo-linolenylglycerol (20:3)	0.74
1965	Lipid	Monoacylglycerol	1-palmitoleoylglycerol (16:1)*	0.66
1966	Lipid	Monoacylglycerol	2-palmitoleoylglycerol (16:1)*	0.85
1979	Lipid	Diacylglycerol	diacylglycerol (16:1/18:2 [2], 16:0/18:3 [1])*	0.78
1982	Lipid	Diacylglycerol	oleoyl-linoleoyl-glycerol (18:1/18:2) [1]	0.63
1983	Lipid	Diacylglycerol	oleoyl-linoleoyl-glycerol (18:1/18:2) [2]	0.90
1985	Lipid	Diacylglycerol	oleoyl-linolenoyl-glycerol (18:1/18:3) [2]*	0.70
1987	Lipid	Diacylglycerol	oleoyl-arachidonoyl-glycerol (18:1/20:4) [2]*	0.93
1989	Lipid	Diacylglycerol	linoleoyl-arachidonoyl-glycerol (18:2/20:4) [2]*	0.69
1992	Lipid	Diacylglycerol	linoleoyl-linolenoyl-glycerol (18:2/18:3) [1]*	0.52
1993	Lipid	Diacylglycerol	linoleoyl-linolenoyl-glycerol (18:2/18:3) [2]*	0.78
1995	Lipid	Diacylglycerol	linoleoyl-docosahexaenoyl-glycerol (18:2/22:6) [2]*	0.80
1996	Lipid	Diacylglycerol	palmitoyl-dihomo-linolenoyl-glycerol (16:0/20:3n3 or 6) [2]*	1.04
1998	Lipid	Diacylglycerol	palmitoyl-arachidonoyl-glycerol (16:0/20:4) [2]*	0.71
2003	Lipid	Diacylglycerol	stearoyl-docosahexaenoyl-glycerol (18:0/22:6) [2]*	0.92
2006	Lipid	Diacylglycerol	palmitoyl-oleoyl-glycerol (16:0/18:1) [2]*	0.98
2012	Lipid	Diacylglycerol	palmitoyl-linoleoyl-glycerol (16:0/18:2) [1]*	0.65
2013	Lipid	Diacylglycerol	palmitoyl-linoleoyl-glycerol (16:0/18:2) [2]*	0.93
2014	Lipid	Diacylglycerol	palmitoyl-linolenoyl-glycerol (16:0/18:3) [2]*	0.82
2017	Lipid	Diacylglycerol	stearoyl-linoleoyl-glycerol (18:0/18:2) [2]*	0.94
2021	Lipid	Diacylglycerol	oleoyl-oleoyl-glycerol (18:1/18:1) [2]*	0.99
2027	Lipid	Sphingolipid Metabolism	sphinganine	0.52
2031	Lipid	Sphingolipid Metabolism	N-palmitoyl-sphinganine (d18:0/16:0)	0.39
2041	Lipid	Sphingolipid Metabolism	myristoyl dihydrosphingomyelin (d18:0/14:0)*	0.49
2042	Lipid	Sphingolipid Metabolism	palmitoyl dihydrosphingomyelin (d18:0/16:0)*	0.46
2043	Lipid	Sphingolipid Metabolism	behenoyl dihydrosphingomyelin (d18:0/22:0)*	0.78
2044	Lipid	Sphingolipid Metabolism	palmitoyl sphingomyelin (d18:1/16:0)	0.61
2045	Lipid	Sphingolipid Metabolism	stearoyl sphingomyelin (d18:1/18:0)	1.19
2046	Lipid	Sphingolipid Metabolism	behenoyl sphingomyelin (d18:1/22:0)*	0.81
2047	Lipid	Sphingolipid Metabolism	tricosanoyl sphingomyelin (d18:1/23:0)*	0.97
2048	Lipid	Sphingolipid Metabolism	lignoceroyl sphingomyelin (d18:1/24:0)	0.73
2050	Lipid	Sphingolipid Metabolism	sphingomyelin (d18:1/14:0, d16:1/16:0)*	0.62
2052	Lipid	Sphingolipid Metabolism	sphingomyelin (d18:1/15:0, d16:1/17:0)*	0.59
2053	Lipid	Sphingolipid Metabolism	sphingomyelin (d18:2/16:0, d18:1/16:1)*	0.45
2054	Lipid	Sphingolipid Metabolism	sphingomyelin (d18:1/17:0, d17:1/18:0, d19:1/16:0)	0.82
2056	Lipid	Sphingolipid Metabolism	sphingomyelin (d18:1/20:0, d16:1/22:0)*	0.84
2058	Lipid	Sphingolipid Metabolism	sphingomyelin (d18:1/21:0, d17:1/22:0, d16:1/23:0)*	0.80
2059	Lipid	Sphingolipid Metabolism	sphingomyelin (d18:1/22:1, d18:2/22:0, d16:1/24:1)*	0.81
2060	Lipid	Sphingolipid Metabolism	sphingomyelin (d18:2/23:0, d18:1/23:1, d17:1/24:1)*	0.82
2061	Lipid	Sphingolipid Metabolism	sphingomyelin (d18:1/24:1, d18:2/24:0)*	0.83
2062	Lipid	Sphingolipid Metabolism	sphingomyelin (d18:2/24:1, d18:1/24:2)*	0.78
2066	Lipid	Sphingolipid Metabolism	sphingosine	0.74
2071	Lipid	Sphingolipid Metabolism	N-palmitoyl-sphingosine (d18:1/16:0)	0.57
2073	Lipid	Sphingolipid Metabolism	N-stearoyl-sphingosine (d18:1/18:0)*	1.16
2077	Lipid	Sphingolipid Metabolism	glycosyl-N-palmitoyl-sphingosine (d18:1/16:0)	0.33
2087	Lipid	Sphingolipid Metabolism	lactosyl-N-stearoyl-sphingosine (d18:1/18:0)*	1.25
2088	Lipid	Sphingolipid Metabolism	lactosyl-N-nervonoyl-sphingosine (d18:1/24:1)*	0.94
2093	Lipid	Sphingolipid Metabolism	sphingomyelin (d18:2/24:2)*	0.71
2098	Lipid	Sphingolipid Metabolism	sphingomyelin (d18:0/20:0, d16:0/22:0)*	0.75
2099	Lipid	Sphingolipid Metabolism	sphingomyelin (d18:0/18:0, d19:0/17:0)*	1.08
2124	Lipid	Mevalonate Metabolism	3-hydroxy-3-methylglutarate	0.78
2137	Lipid	Sterol	cholesterol	0.74
2147	Lipid	Sterol	7-alpha-hydroxy-3-oxo-4-cholestenoate (7-Hoca)	0.65
2180	Lipid	Sterol	7-hydroxycholesterol (alpha or beta)	0.69
2309	Lipid	Primary Bile Acid Metabolism	taurocholate	0.46
2367	Lipid	Ceramides	ceramide (d16:1/24:1, d18:1/22:1)*	0.76
2368	Lipid	Ceramides	ceramide (d18:1/14:0, d16:1/16:0)*	0.44
2369	Lipid	Ceramides	ceramide (d18:1/17:0, d17:1/18:0)*	0.97
2371	Lipid	Ceramides	ceramide (d18:2/24:1, d18:1/24:2)*	0.82
2372	Lipid	Ceramides	glycosyl ceramide (d14:1/24:0, d16:1/22:0)*	0.57
2938	Nucleotide	Purine Metabolism, (Hypo)Xanthine/Inosine containing	AICA ribonucleotide	0.13
2941	Nucleotide	Purine Metabolism, (Hypo)Xanthine/Inosine containing	inosine 5'-monophosphate (IMP)	1.81
2942	Nucleotide	Purine Metabolism, (Hypo)Xanthine/Inosine containing	inosine	0.83
2943	Nucleotide	Purine Metabolism, (Hypo)Xanthine/Inosine containing	hypoxanthine	0.63
2944	Nucleotide	Purine Metabolism, (Hypo)Xanthine/Inosine containing	xanthine	0.50
2946	Nucleotide	Purine Metabolism, (Hypo)Xanthine/Inosine containing	xanthosine	0.35
2949	Nucleotide	Purine Metabolism, (Hypo)Xanthine/Inosine containing	2'-deoxyinosine	0.50
2951	Nucleotide	Purine Metabolism, (Hypo)Xanthine/Inosine containing	urate	0.09
2952	Nucleotide	Purine Metabolism, (Hypo)Xanthine/Inosine containing	allantoin	0.49
2953	Nucleotide	Purine Metabolism, (Hypo)Xanthine/Inosine containing	allantoic acid	1.30
2956	Nucleotide	Purine Metabolism, Adenine containing	adenosine 5'-diphosphate (ADP)	1.09
2957	Nucleotide	Purine Metabolism, Adenine containing	adenosine 5'-monophosphate (AMP)	1.30
2958	Nucleotide	Purine Metabolism, Adenine containing	adenosine 3'-monophosphate (3'-AMP)	0.97
2959	Nucleotide	Purine Metabolism, Adenine containing	adenosine 2'-monophosphate (2'-AMP)	0.94
2960	Nucleotide	Purine Metabolism, Adenine containing	adenosine 3',5'-cyclic monophosphate (cAMP)	1.25
2962	Nucleotide	Purine Metabolism, Adenine containing	adenosine 3',5'-diphosphate	1.22
2964	Nucleotide	Purine Metabolism, Adenine containing	adenosine	0.35
2965	Nucleotide	Purine Metabolism, Adenine containing	adenine	0.72
2992	Nucleotide	Purine Metabolism, Guanine containing	guanosine 5'- monophosphate (5'-GMP)	1.45
2993	Nucleotide	Purine Metabolism, Guanine containing	guanosine 3'-monophosphate (3'-GMP)	1.33
2997	Nucleotide	Purine Metabolism, Guanine containing	guanosine	0.66
3018	Nucleotide	Pyrimidine Metabolism, Orotate containing	orotate	0.30
3020	Nucleotide	Pyrimidine Metabolism, Orotate containing	orotidine	0.46
3024	Nucleotide	Pyrimidine Metabolism, Uracil containing	uridine 5'-diphosphate (UDP)	2.11
3025	Nucleotide	Pyrimidine Metabolism, Uracil containing	uridine 5'-monophosphate (UMP)	1.66
3030	Nucleotide	Pyrimidine Metabolism, Uracil containing	uridine	0.69
3031	Nucleotide	Pyrimidine Metabolism, Uracil containing	uracil	0.27
3032	Nucleotide	Pyrimidine Metabolism, Uracil containing	pseudouridine	0.75
3033	Nucleotide	Pyrimidine Metabolism, Uracil containing	5-methyluridine (ribothymidine)	0.78
3044	Nucleotide	Pyrimidine Metabolism, Uracil containing	2'-deoxyuridine	0.24
3047	Nucleotide	Pyrimidine Metabolism, Uracil containing	3-ureidopropionate	0.61
3048	Nucleotide	Pyrimidine Metabolism, Uracil containing	beta-alanine	1.06
3054	Nucleotide	Pyrimidine Metabolism, Cytidine containing	cytidine 5'-monophosphate (5'-CMP)	1.09
3057	Nucleotide	Pyrimidine Metabolism, Cytidine containing	cytidine	5.91
3067	Nucleotide	Pyrimidine Metabolism, Cytidine containing	2'-deoxycytidine	1.82
3075	Nucleotide	Pyrimidine Metabolism, Thymine containing	thymidine	0.59
3079	Nucleotide	Pyrimidine Metabolism, Thymine containing	3-aminoisobutyrate	1.32
3080	Nucleotide	Purine and Pyrimidine Metabolism	methylphosphate	0.96
3083	Cofactors and Vitamins	Nicotinate and Nicotinamide Metabolism	quinolinate	0.15
3084	Cofactors and Vitamins	Nicotinate and Nicotinamide Metabolism	nicotinate	1.02
3087	Cofactors and Vitamins	Nicotinate and Nicotinamide Metabolism	nicotinamide	1.01
3089	Cofactors and Vitamins	Nicotinate and Nicotinamide Metabolism	nicotinamide ribonucleotide (NMN)	1.14
3091	Cofactors and Vitamins	Nicotinate and Nicotinamide Metabolism	nicotinamide adenine dinucleotide (NAD+)	1.50
3098	Cofactors and Vitamins	Nicotinate and Nicotinamide Metabolism	nicotinamide N-oxide	0.77
3104	Cofactors and Vitamins	Nicotinate and Nicotinamide Metabolism	trigonelline (N'-methylnicotinate)	0.64
3111	Cofactors and Vitamins	Riboflavin Metabolism	flavin adenine dinucleotide (FAD)	0.82
3112	Cofactors and Vitamins	Riboflavin Metabolism	flavin mononucleotide (FMN)	0.84
3113	Cofactors and Vitamins	Pantothenate and CoA Metabolism	pantothenate	0.80
3115	Cofactors and Vitamins	Pantothenate and CoA Metabolism	phosphopantetheine	0.73
3116	Cofactors and Vitamins	Pantothenate and CoA Metabolism	3'-dephosphocoenzyme A	1.44
3118	Cofactors and Vitamins	Pantothenate and CoA Metabolism	coenzyme A	1.48
3125	Cofactors and Vitamins	Ascorbate and Aldarate Metabolism	dehydroascorbate	0.68
3126	Cofactors and Vitamins	Ascorbate and Aldarate Metabolism	threonate	2.27
3129	Cofactors and Vitamins	Ascorbate and Aldarate Metabolism	gulonate*	0.50
3130	Cofactors and Vitamins	Tocopherol Metabolism	alpha-tocopherol	1.03
3166	Cofactors and Vitamins	Hemoglobin and Porphyrin Metabolism	heme	0.45
3170	Cofactors and Vitamins	Hemoglobin and Porphyrin Metabolism	biliverdin	0.71
3178	Cofactors and Vitamins	Thiamine Metabolism	thiamin (Vitamin B1)	0.94
3180	Cofactors and Vitamins	Thiamine Metabolism	thiamin diphosphate	1.15
3192	Cofactors and Vitamins	Vitamin B6 Metabolism	pyridoxamine phosphate	0.69
3193	Cofactors and Vitamins	Vitamin B6 Metabolism	pyridoxal phosphate	1.21
3195	Cofactors and Vitamins	Vitamin B6 Metabolism	pyridoxate	0.36
3197	Xenobiotics	Benzoate Metabolism	hippurate	0.60
3202	Xenobiotics	Benzoate Metabolism	3-hydroxyhippurate	0.55
3209	Xenobiotics	Benzoate Metabolism	benzoate	0.81
3219	Xenobiotics	Benzoate Metabolism	4-hydroxybenzoate	0.67
3227	Xenobiotics	Benzoate Metabolism	catechol sulfate	0.45
3229	Xenobiotics	Benzoate Metabolism	O-methylcatechol sulfate	0.44
3232	Xenobiotics	Benzoate Metabolism	4-methylcatechol sulfate	0.39
3236	Xenobiotics	Benzoate Metabolism	methyl-4-hydroxybenzoate	1.07
3242	Xenobiotics	Benzoate Metabolism	4-ethylphenylsulfate	0.33
3257	Xenobiotics	Benzoate Metabolism	methyl-4-hydroxybenzoate sulfate	0.08
3258	Xenobiotics	Benzoate Metabolism	propyl 4-hydroxybenzoate	0.58
3259	Xenobiotics	Benzoate Metabolism	propyl 4-hydroxybenzoate sulfate	0.08
3379	Xenobiotics	Food Component/Plant	2,3-dihydroxyisovalerate	0.71
3404	Xenobiotics	Food Component/Plant	betonicine	0.89
3408	Xenobiotics	Food Component/Plant	gluconate	0.48
3478	Xenobiotics	Food Component/Plant	equol glucuronide	0.24
3479	Xenobiotics	Food Component/Plant	equol sulfate	0.74
3480	Xenobiotics	Food Component/Plant	ergothioneine	0.68
3506	Xenobiotics	Food Component/Plant	homostachydrine*	1.02
3509	Xenobiotics	Food Component/Plant	indoleacrylate	0.32
3539	Xenobiotics	Food Component/Plant	N-glycolylneuraminate	1.03
3569	Xenobiotics	Food Component/Plant	quinate	0.28
3593	Xenobiotics	Food Component/Plant	stachydrine	0.83
3615	Xenobiotics	Food Component/Plant	methyl glucopyranoside (alpha + beta)	0.79
3696	Xenobiotics	Bacterial/Fungal	tartronate (hydroxymalonate)	0.44
3762	Xenobiotics	Drug	4-acetylphenol sulfate	0.22
3850	Xenobiotics	Drug	hydroquinone sulfate	0.27
3868	Xenobiotics	Drug	lidocaine	1.23
3890	Xenobiotics	Drug	N-ethylglycinexylidide	1.08
3927	Xenobiotics	Drug	salicylate	0.87
4059	Xenobiotics	Chemical	sulfate*	0.49
4080	Xenobiotics	Chemical	2-aminophenol sulfate	0.30
4139	Xenobiotics	Chemical	melamine	1.04
4153	Xenobiotics	Chemical	benzoylcarnitine*	1.23
4192	Xenobiotics	Chemical	6-hydroxyindole sulfate	0.38
