# Supplementary material for: Metabolomic Response of Equine Skeletal Muscle to Acute Fatiguing Exercise and Training
Source: Front Physiol. 2020 Feb 18;11:110. doi: 10.3389/fphys.2020.00110 (PMC7040365; doi:10.3389/fphys.2020.00110)
Supplement: Supplementary file 5 [file Table_5.xlsx]

## Sheet: Explanation
Supplementary Table S5. Metabolomics lipids statistical report of unconditioned and conditioned muslce biopsies
	Green: indicates significant difference (p≤0.05) between the groups shown, metabolite ratio of < 1.00
	Red: indicates significant difference (p≤0.05) between the groups shown; metabolite ratio of ≥ 1.00
	Non-colored text and cell: mean values are not significantly different for that comparison
	UC - unconditioned
	C - conditioned
	F - femal (mare)
	M - male (gelding)
	Pre - pre-exercise
	T3 - 3 h post-exercise
	T24 - 25 h post-exercise

## Sheet: RUTG-0103-15VWBL
						Fold of Change
Super Pathway	Sub Pathway	Biochemical Name	KEGG	PUBCHEM	HMDB	C:PRE VS UC:PRE	C:T3 VS UC:T3	C:T24 VS UC:T24	UC:T3 VS UC:PRE	UC:T24 VS UC:PRE	UC:T24 VS UC:T3	C:T3 VS C:PRE	C:T24 VS C:PRE	C:C24 VS C:T3	UC_PRE_F VS UC_PRE_M	UC_T24_F VS UC_T24_M	UC_T3_F VS UC_T3_M	C_PRE_F VS C_PRE_M	C_T24_F VS C_T24_M	C_T3_F VS C_T3_M
Lipid	Medium Chain Fatty Acid	caproate (6:0)	C01585	8892	HMDB00535	0.6834	1.1884	1.2316	0.5903	0.5808	0.9839	1.0266	1.0468	1.0197	1.8249	1.0891	0.6263	0.989	1.1289	1.2699
		heptanoate (7:0)	C17714	8094	HMDB00666	0.8105	1.322	1.0474	0.6788	0.9352	1.3778	1.1072	1.2086	1.0916	1.2226	1.2275	0.7038	1.0357	1.1779	1.0257
	Long Chain Fatty Acid	myristate (14:0)	C06424	11005	HMDB00806	1.399	1.3696	1.0512	0.9561	0.9569	1.0008	0.936	0.719	0.7682	0.9272	0.9517	1.2247	1.5419	0.9907	1.2136
		pentadecanoate (15:0)	C16537	13849	HMDB00826	1.2168	1.0623	0.8614	0.9832	0.9734	0.9901	0.8583	0.6891	0.8029	0.8557	0.9401	0.8828	1.2108	1.0708	0.9949
		palmitate (16:0)	C00249	985	HMDB00220	1.4779	1.3646	1.0108	0.977	0.915	0.9365	0.9022	0.6258	0.6937	0.9527	1.0319	1.2717	2.1974	1.1025	1.3599
		palmitoleate (16:1n7)	C08362	445638	HMDB03229	1.3998	1.4694	1.1425	0.9646	0.9457	0.9804	1.0126	0.7719	0.7623	0.7305	0.7932	1.0924	1.4729	0.8956	1.0957
		margarate (17:0)		10465	HMDB02259	1.4985	1.2097	0.9417	1.0115	0.9569	0.946	0.8166	0.6013	0.7364	0.9429	1.0545	1.1117	1.9458	1.1917	1.4016
		10-heptadecenoate (17:1n7)		5312435	HMDB60038	1.3446	1.2729	1.0266	0.9844	0.9657	0.981	0.9319	0.7373	0.7912	0.7265	0.809	0.9654	1.4397	1.1056	1.1232
		stearate (18:0)	C01530	5281	HMDB00827	1.3077	1.1154	0.907	1.0483	0.9616	0.9173	0.8941	0.6669	0.7459	0.9921	1.1586	1.2165	1.8665	1.1195	1.2208
		nonadecanoate (19:0)	C16535	12591	HMDB00772	1.3686	1.2271	0.9422	1.066	1.0008	0.9389	0.9558	0.689	0.7209	0.9575	1.1613	1.2059	1.9884	1.2478	1.4253
		10-nonadecenoate (19:1n9)		5312513	HMDB13622	1.4366	1.3505	0.8579	0.9676	0.9507	0.9825	0.9096	0.5677	0.6242	0.8154	0.8668	1.0567	2.4804	1.1951	1.3378
		arachidate (20:0)	C06425	10467	HMDB02212	1.1981	1.0887	0.9712	1.0114	0.9003	0.8901	0.9191	0.7298	0.7941	0.9258	1.1536	1.1644	1.549	1.0431	1.0839
		eicosenoate (20:1)		5282768	HMDB02231	1.3581	1.2998	0.7943	0.959	0.926	0.9657	0.9178	0.5416	0.5901	0.8494	1.0917	1.2511	2.7478	1.3372	1.4057
		erucate (22:1n9)	C08316	5281116	HMDB02068	1.4814	1.2908	0.8528	1.0575	1.0324	0.9763	0.9214	0.5943	0.645	0.9119	1.1001	1.2194	2.2383	1.3564	1.3778
		nervonate (24:1n9)*	C08323	5281120	HMDB02368	1.4581	1.7406	0.7919	0.8101	0.9194	1.1348	0.9671	0.4993	0.5163	1.1489	0.9807	0.9342	2.7219	1.4951	1.3332
		oleate/vaccenate (18:1)				1.6067	1.4924	0.9514	0.9953	0.9359	0.9403	0.9245	0.5542	0.5994	0.7921	0.8858	1.2789	2.4624	1.1092	1.3672
	Polyunsaturated Fatty Acid (n3 and n6)	eicosapentaenoate (EPA; 20:5n3)	C06428	446284	HMDB01999	2.6796	1.7708	1.0544	1.0723	0.9741	0.9084	0.7087	0.3833	0.5409	0.6703	0.7883	0.7689	2.7433	1.0317	1.0674
		docosapentaenoate (n3 DPA; 22:5n3)	C16513	6441454	HMDB01976	1.861	1.4387	0.8677	0.968	1.021	1.0548	0.7483	0.4761	0.6362	1.0529	1.1389	1.2561	4.4586	1.5587	1.876
		docosahexaenoate (DHA; 22:6n3)	C06429	445580	HMDB02183	1.9937	1.2486	0.8504	1.1732	1.1536	0.9833	0.7347	0.492	0.6697	0.9894	1.0699	1.3028	4.9472	1.4127	1.7661
		linoleate (18:2n6)	C01595	5280450	HMDB00673	2.4764	1.8965	1.1091	1.0246	0.9566	0.9336	0.7847	0.4284	0.546	1.1032	1.6248	1.6744	4.6042	1.6807	2.1276
		linolenate [alpha or gamma; (18:3n3 or 6)]	C06426	5280934	HMDB03073	2.1398	1.6882	1.0414	1.1587	0.974	0.8406	0.9142	0.474	0.5185	0.6795	0.9437	1.5557	2.6882	0.9991	1.276
		dihomo-linolenate (20:3n3 or n6)	C03242	5280581	HMDB02925	2.0503	1.6655	0.9533	1.0583	0.9499	0.8976	0.8597	0.4417	0.5138	0.8076	1.0102	1.3734	3.8325	1.273	1.5358
		arachidonate (20:4n6)	C00219	444899	HMDB01043	2.6126	1.7407	0.9907	1.1411	0.9921	0.8694	0.7603	0.3762	0.4949	0.9007	1.0976	1.3757	4.3491	1.4311	1.7948
		docosapentaenoate (n6 DPA; 22:5n6)	C16513	6441454	HMDB01976	2.7693	1.4124	0.8245	1.211	1.3838	1.1427	0.6176	0.412	0.667	0.9664	1.7795	1.6625	2.877	1.3648	2.9116
		docosadienoate (22:2n6)	C16533	5282807	HMDB61714	1.9719	1.7878	1.1413	1.1041	1.0739	0.9726	1.0011	0.6216	0.6209	1.4884	1.5629	1.817	4.6207	1.8591	2.0671
		dihomo-linoleate (20:2n6)	C16525	6439848	HMDB05060	2.0248	1.641	1.0176	1.0623	1.0047	0.9457	0.861	0.5049	0.5864	1.3758	1.7229	1.903	4.4862	1.8242	2.2329
		mead acid (20:3n9)		5312531	HMDB10378	3.2982	1.7602	0.7745	1.2839	1.7007	1.3246	0.6852	0.3994	0.5828	1.0093	1.4309	1.7365	1.9506	1.2531	2.5278
	Fatty Acid, Branched	17-methylstearate		3083779		1.0814	1.0986	0.9681	1.0491	0.9225	0.8793	1.0658	0.8258	0.7749	0.9135	0.9556	0.9479	1.9909	1.251	1.0251
	Fatty Acid, Dicarboxylate	2-hydroxyglutarate	C02630	43	HMDB00606	0.8239	1.4351	0.9745	1.279	1.0681	0.8351	2.2279	1.2634	0.5671	0.7689	0.9711	0.7097	0.6801	1.2905	0.3154
		2-hydroxyadipate	C02360	193530	HMDB00321	0.6696	1.0809	1.1688	1.9847	1.2124	0.6109	3.2039	2.1164	0.6606	0.6489	0.8709	0.7324	1.5247	1.2747	1.0821
		maleate	C01384	444266	HMDB00176	0.8373	0.9898	0.8361	0.6369	0.8575	1.3464	0.7528	0.8562	1.1374	0.8423	1.2314	0.8954	1.2111	1.0445	1.0182
		azelate (nonanedioate)	C08261	2266	HMDB00784	0.9092	1.1449	1.6728	0.6719	0.6335	0.9429	0.846	1.1656	1.3777	1.2248	0.885	1.1377	1.6833	1.4408	1.7186
		sebacate (decanedioate)	C08277	5192	HMDB00792	1.245	1.2347	1.3592	0.8828	0.8379	0.9492	0.8754	0.9148	1.045	0.8188	1.0528	0.7993	1.134	1.2529	1.4661
	Fatty Acid, Amino	2-aminoheptanoate		227939		0.6924	0.7714	0.7063	0.9575	0.9396	0.9813	1.0668	0.9585	0.8985	1.0306	1.2139	0.9748	0.9212	0.8717	0.8702
	Fatty Acid Synthesis	malonylcarnitine		22833583	HMDB02095	1.5224	1.2351	0.9263	0.9294	1.0691	1.1503	0.7541	0.6505	0.8627	1.1948	1.172	0.9514	1.172	1.2568	0.9928
		malonate	C00383	867	HMDB00691	0.9602	0.9703	1.0203	0.9697	0.9161	0.9447	0.98	0.9734	0.9933	0.7207	1.0752	0.8909	0.9349	0.9748	0.9198
		2-methylmalonylcarnitine (C4-DC)		53481628	HMDB13133	1.7377	1.2386	1.3133	0.8877	0.9619	1.0835	0.6328	0.727	1.1489	1.641	1.132	1.2955	2.8801	2.0533	1.021
	Fatty Acid Metabolism	acetyl CoA	C00024	444493	HMDB01206	0.8907	0.7045	0.6007	0.963	1.0691	1.1102	0.7616	0.721	0.9466	0.8114	0.504	0.6805	0.7839	0.416	0.3651
	Fatty Acid Metabolism (also BCAA Metabolism)	butyrylcarnitine (C4)	C02862	439829	HMDB02013	1.279	0.9973	0.9636	2.1846	1.024	0.4687	1.7035	0.7715	0.4529	0.8417	0.7609	1.2174	1.576	1.0348	9.4257
		propionylcarnitine (C3)	C03017	107738	HMDB00824	1.3608	1.4175	1.1098	0.8982	0.9993	1.1126	0.9356	0.815	0.8711	1.1041	1.2721	1.678	1.5528	1.0102	1.521
		methylmalonate (MMA)	C02170	487	HMDB00202	1.4708	1.3816	1.5859	0.8308	0.7643	0.9199	0.7804	0.8241	1.056	0.7456	0.672	0.8506	1.8169	0.6783	0.8436
	Fatty Acid Metabolism(Acyl Carnitine)	acetylcarnitine (C2)	C02571	1	HMDB00201	1.1151	1.1217	0.968	1.0012	0.9922	0.991	1.0071	0.8613	0.8552	1.0709	1.1223	1.1209	1.195	1.04	1.2249
		3-hydroxybutyrylcarnitine (1)		53481617	HMDB13127	1.2579	1.1892	0.9467	1.6442	1.0636	0.6469	1.5544	0.8006	0.515	1.2953	1.3824	1.5617	1.6328	1.2796	2.2776
		3-hydroxybutyrylcarnitine (2)				1.2833	1.2969	0.6942	2.4431	1.3525	0.5536	2.4689	0.7316	0.2963	0.8124	0.762	1.1619	1.4759	1.3933	4.8067
		hexanoylcarnitine (C6)		6426853	HMDB00705	1.4621	1.0467	1.6313	1.6567	0.9505	0.5737	1.1861	1.0606	0.8942	1.0174	0.8748	1.1716	1.3018	1.2762	4.9372
		octanoylcarnitine (C8)	C02838	123701	HMDB00791	1.6209	1.0484	1.7655	1.519	0.8705	0.573	0.9826	0.9482	0.965	1.132	0.9267	1.1329	1.1263	1.2806	2.6633
		decanoylcarnitine (C10)		10245190	HMDB00651	1.6536	0.9014	1.8264	1.4373	0.7565	0.5263	0.7834	0.8355	1.0665	0.9683	1.1964	0.8993	0.8603	1.4021	3.0568
		cis-4-decenoylcarnitine (C10:1)				1.4114	1.013	1.1622	1.4292	0.89	0.6227	1.0258	0.7329	0.7144	1.1442	1.3411	1.3435	1.5257	1.3108	3.7029
		laurylcarnitine (C12)		10427569	HMDB02250	2.1624	1.2841	2.4999	1.2371	0.7833	0.6332	0.7347	0.9055	1.2326	0.9239	1.4073	0.918	0.6578	1.3839	1.8941
		myristoylcarnitine (C14)		53477791	HMDB05066	1.9282	0.9635	1.2528	1.3037	0.8045	0.6171	0.6514	0.5227	0.8024	1.0159	1.1111	0.9414	1.6743	1.0429	3.5225
		palmitoylcarnitine (C16)	C02990	461	HMDB00222	1.6825	1.0057	1.1644	1.2017	0.8119	0.6757	0.7183	0.5619	0.7823	0.8413	1.0222	0.7488	1.9714	1.0304	2.6153
		palmitoleoylcarnitine (C16:1)*				1.4834	0.7875	1.1411	1.2721	0.9327	0.7332	0.6753	0.7175	1.0625	0.8829	0.9968	0.6125	1.6509	0.9662	1.8762
		stearoylcarnitine (C18)		6426855	HMDB00848	1.7348	1.0764	1.076	1.3388	0.8301	0.6201	0.8307	0.5149	0.6198	0.8924	1.1059	1.023	2.6642	1.3828	2.844
		linoleoylcarnitine (C18:2)*		6450015	HMDB06469	1.746	1.0464	1.2	1.1315	1.0616	0.9382	0.6781	0.7296	1.076	1.0794	1.2755	0.9064	2.4011	1.2184	2.0701
		linolenoylcarnitine (C18:3)*				1.6497	0.6493	0.9422	1.3301	1.0919	0.8209	0.5235	0.6237	1.1913	0.6196	1.2253	0.7388	2.2407	0.9304	1.8677
		oleoylcarnitine (C18:1)		6441392;53477789	HMDB05065	1.3639	0.8497	0.9048	1.1163	0.9028	0.8087	0.6954	0.5989	0.8611	0.7858	0.8358	0.6304	2.0897	0.8427	1.6739
		myristoleoylcarnitine (C14:1)*				1.5577	0.8312	1.0987	1.3852	0.8638	0.6236	0.7391	0.6093	0.8244	0.7528	1.0128	0.7329	1.5336	1.0823	3.5525
		arachidoylcarnitine (C20)*			HMDB06460	1.6733	1.2472	1.1449	4.4589	0.7553	0.1694	3.3236	0.5168	0.1555	0.9711	1.6872	1.6237	2.895	1.5262	19.0396
		arachidonoylcarnitine (C20:4)				1.987	1.2818	0.9385	1.1091	1.2048	1.0863	0.7154	0.569	0.7954	0.9985	1.042	1.0045	2.1899	1.0326	1.9441
		adrenoylcarnitine (C22:4)*				2.3617	1.5799	0.725	1.4357	1.2519	0.872	0.9605	0.3843	0.4001	0.7152	1.4145	1.0459	2.4444	1.2333	5.3939
		dihomo-linolenoylcarnitine (20:3n3 or 6)*				1.863	1.3588	0.9218	1.4456	1.1408	0.7891	1.0544	0.5645	0.5353	0.9217	1.3728	0.8995	2.5612	0.8184	3.6936
		dihomo-linoleoylcarnitine (C20:2)*				1.9068	1.4053	0.9436	2.2727	0.939	0.4132	1.6749	0.4647	0.2774	1.1978	1.7867	1.5802	3.6536	1.6054	15.0308
		eicosenoylcarnitine (C20:1)*				1.552	1.0849	0.6212	1.9518	0.9622	0.493	1.3644	0.3852	0.2823	0.8475	1.3171	1.1498	3.2468	1.6026	8.7498
		erucoylcarnitine (C22:1)*				1	1.1515	1	1	1	1	1.1515	1	0.8684	1	1	1	1	1	1.5228
		docosadienoylcarnitine (C22:2)*				1.0322	1.1614	1	3.0797	1	0.3247	3.4652	0.9688	0.2796	1	1	1.9935	1.0722	1	36.2734
		docosatrienoylcarnitine (C22:3)*				1.2021	0.949	1	4.4121	0.9368	0.2123	3.4833	0.7793	0.2237	0.8537	1	1.6891	2.5871	1	26.7103
		docosapentaenoylcarnitine (C22:5n3)*				1.6458	0.8082	0.6664	1.123	1.3034	1.1606	0.5515	0.5277	0.9569	0.9712	1.4705	0.9062	2.1454	0.9284	1.8429
		docosahexaenoylcarnitine (C22:6)*				1.3569	0.8667	0.7015	0.9213	1.1014	1.1955	0.5885	0.5694	0.9676	1.0532	2.0765	0.8966	2.1588	1.0958	1.4005
		margaroylcarnitine*				1.438	1.0179	1.1142	1.1039	0.7731	0.7004	0.7814	0.5991	0.7666	0.8291	1.1534	0.8385	2.908	1.415	2.3967
	Carnitine Metabolism	deoxycarnitine	C01181	134	HMDB01161	1.0134	1.0092	1.0234	0.8588	1.0124	1.179	0.8552	1.0225	1.1955	1.1241	1.1104	0.8326	0.9525	1.1738	1.0631
		carnitine	C00318	10917	HMDB00062	1.0678	0.9741	1.0838	0.9118	1.009	1.1065	0.8318	1.0241	1.2312	1.3229	1.2641	1.1532	1.1739	1.3021	1.2048
	Ketone Bodies	3-hydroxybutyrate (BHBA)	C01089	441	HMDB00357	0.8185	1.1022	0.7257	1.1906	1.1186	0.9395	1.6035	0.9919	0.6186	0.7196	1.1055	1.0916	0.8815	0.9407	1.0157
	Fatty Acid, Monohydroxy	4-hydroxybutyrate (GHB)	C00989	10413	HMDB00710	1.1635	1.4401	1.0336	1.0604	1.0297	0.9711	1.3125	0.9148	0.697	1.2512	1.3753	0.5748	1.4796	1.0455	1.0352
		2-hydroxypalmitate		92836	HMDB31057	0.891	1.1372	0.977	0.9079	0.7627	0.84	1.1588	0.8363	0.7217	0.393	0.6539	0.9214	0.6256	0.5152	0.6144
		2-hydroxystearate	C03045	69417		0.9758	1.1797	1.079	0.9228	0.8292	0.8986	1.1156	0.9169	0.822	0.5263	0.7327	1.0676	0.6858	0.5962	0.6512
		13-HODE + 9-HODE		43013		1.8263	2.778	2.5836	0.7509	0.6928	0.9226	1.1422	0.9801	0.8581	1.4432	1.3969	1.6859	1.2741	1.0988	1.4373
	Fatty Acid, Dihydroxy	12,13-DiHOME	C14829	10236635	HMDB04705	1.1136	1.7229	1.9374	0.7344	0.6861	0.9343	1.1361	1.1936	1.0506	1.8315	1	0.847	1.2569	0.9204	0.7848
		9,10-DiHOME	C14828	9966640	HMDB04704	1.1934	1.6452	1.6555	0.833	0.833	1	1.1483	1.1555	1.0062	1.6189	1	1	0.8047	1.2146	0.7969
	Endocannabinoid	oleoyl ethanolamide		5283454	HMDB02088	1.6488	0.8886	0.8682	0.7479	0.908	1.2141	0.4031	0.4781	1.1862	0.6646	0.8183	0.5934	1.7134	1.155	0.9419
		palmitoyl ethanolamide	C16512	4671	HMDB02100	2.5268	1.0745	1.0532	1.1168	0.9531	0.8534	0.4749	0.3973	0.8366	0.9188	1.1833	0.9847	2.5244	1.2486	1.023
		stearoyl ethanolamide		27902	HMDB13078	1.6254	1.0868	1.1612	1.1143	0.9596	0.8612	0.7451	0.6856	0.9201	0.9401	0.9284	0.9936	1.8075	1.1296	1.1658
		arachidonoyl ethanolamide	C11695	5281969	HMDB04080	1.4391	1.1826	1.1234	0.951	0.9755	1.0258	0.7815	0.7615	0.9745	1.1538	1.5876	1.3994	3.5928	2.0156	1.9273
		linoleoyl ethanolamide		5283446	HMDB12252	2.0263	1.2871	1.0423	0.8726	0.8565	0.9816	0.5543	0.4406	0.7949	1.3915	1.7696	1.1187	2.5411	1.8073	1.3273
	Inositol Metabolism	myo-inositol	C00137	892	HMDB00211	1.2953	1.5426	1.2976	0.8695	0.9423	1.0837	1.0356	0.944	0.9116	0.9028	0.9676	0.8786	1.5432	0.8819	0.5503
		chiro-inositol	C19891		HMDB34220	2.9832	4.1861	6.4258	0.9019	0.7484	0.8298	1.2656	1.6121	1.2738	1.933	0.8522	0.5207	1.5133	1.1498	1.1317
	Phospholipid Metabolism	choline	C00114	305	HMDB00097	1.7688	1.6443	1.1835	1.2758	1.2167	0.9537	1.186	0.8141	0.6864	0.9346	0.9693	1.1292	1.3504	0.7571	1.2845
		choline phosphate	C00588	1014	HMDB01565	1.605	1.4084	1.0818	1.0205	1.2932	1.2672	0.8955	0.8716	0.9733	1.2005	0.9821	1.0453	1.3951	0.8352	1.2327
		cytidine 5'-diphosphocholine	C00307	13804	HMDB01413	1.116	0.7211	1.8671	0.312	0.8619	2.763	0.2016	1.4421	7.154	1.4778	0.8771	0.2652	0.9767	0.9955	1.6415
		glycerophosphorylcholine (GPC)	C00670	71920	HMDB00086	1.5058	1.3595	0.9087	1.1905	1.1896	0.9992	1.0748	0.7179	0.6679	0.9708	1.057	1.0075	1.2395	0.8985	0.8613
		phosphoethanolamine	C00346	1015	HMDB00224	1.5171	1.7875	1.0783	0.8525	1.1863	1.3916	1.0044	0.8432	0.8395	0.9565	1.0889	1.0211	1.2762	0.8158	0.9605
		cytidine-5'-diphosphoethanolamine	C00570	123727	HMDB01564	1.2728	1.9991	0.9156	0.6201	1.2094	1.9503	0.974	0.87	0.8932	0.9374	0.7436	0.5438	2.3182	0.7692	0.6789
		glycerophosphoethanolamine	C01233	123874	HMDB00114	1.6154	1.7093	1.041	0.93	1.229	1.3216	0.984	0.792	0.8049	1.1061	1.2456	0.7655	1.1054	0.8442	0.6674
		trimethylamine N-oxide	C01104	1145	HMDB00925	1.1889	1.0864	1.1154	1.0704	0.8756	0.818	0.9781	0.8215	0.8399	1.6812	1.4846	1.2815	0.9955	0.8768	1.4865
		glycerophosphoinositol*				2.2392	1.644	1.5167	1.8257	1.5244	0.835	1.3405	1.0326	0.7703	0.8889	1.2845	1.739	1.4253	1.5877	2.1003
		1,2-dipalmitoyl-GPC (16:0/16:0)		452110	HMDB00564	2.1784	2.0798	1.3819	0.9915	1.3466	1.3582	0.9466	0.8542	0.9024	1.1864	1.4063	1.2969	1.1964	1.1686	1.1557
		1,2-dipalmitoyl-GPE (16:0/16:0)*		11802774;445468		2.2625	1.9503	1.2224	1.0107	1.4999	1.4841	0.8713	0.8104	0.9302	0.9446	0.9537	0.6733	1.4721	1.0288	0.7375
		1-palmitoyl-2-oleoyl-GPC (16:0/18:1)		6436017		1.1406	1.0536	0.8803	0.9872	1.0808	1.0948	0.9118	0.8341	0.9147	0.8666	1.0021	0.8558	1.0387	0.9225	0.9774
		1-palmitoyl-2-linoleoyl-GPC (16:0/18:2)		5287971		1.1724	1.0005	1.0279	0.9675	1.0167	1.0508	0.8257	0.8913	1.0795	0.9953	1.1353	0.9399	0.9344	0.918	1.0056
		1-stearoyl-2-arachidonoyl-GPC (18:0/20:4)		16219824		1.1674	1.5765	1.0199	1.1056	0.9468	0.8564	1.4931	0.8272	0.554	0.8664	0.8255	1.0354	2.1876	0.8041	1.0929
		1-stearoyl-2-oleoyl-GPC (18:0/18:1)				1.1353	1.0728	0.8586	1.0514	1.0424	0.9915	0.9936	0.7884	0.7935	0.7818	0.9397	0.8857	0.9427	0.8174	0.9154
		1-stearoyl-2-oleoyl-GPI (18:0/18:1)*				0.9528	0.7626	0.8209	0.8986	0.9329	1.0382	0.7192	0.8038	1.1177	0.6912	0.7131	0.5756	0.8246	0.832	0.5749
		1,2-dioleoyl-GPC (18:1/18:1)		10350317		0.8971	0.8568	0.8649	1.0284	0.9852	0.958	0.9821	0.9498	0.9671	0.8357	0.8293	0.8361	1.3224	1.0666	1.0115
		1-palmitoyl-2-arachidonoyl-GPC (16:0/20:4n6)		10747814		1.3077	1.2047	1.0011	1.0162	0.9557	0.9404	0.9362	0.7316	0.7814	1.0007	0.9045	0.9646	1.656	0.9323	1.2853
		1-stearoyl-2-linoleoyl-GPC (18:0/18:2)*				1.2518	1.2353	1.0061	1.0566	1.0467	0.9907	1.0427	0.8413	0.8069	1.0103	1.277	1.0838	1.0146	1.0473	1.1659
		1-linoleoyl-2-linolenoyl-GPC (18:2/18:3)*				1.288	1.0042	0.9944	1.1016	0.9984	0.9064	0.8589	0.7709	0.8975	1.0719	1.1528	0.8621	0.8732	0.8893	0.7872
		1-palmitoyl-2-palmitoleoyl-GPC (16:0/16:1)*				0.9259	0.9097	0.7424	1.0388	1.0615	1.0219	1.0206	0.8512	0.834	0.654	0.692	0.6738	0.8689	0.7232	0.6797
		1-stearoyl-2-arachidonoyl-GPI (18:0/20:4)				1.1349	1.0285	1.0248	0.9772	1.0381	1.0623	0.8856	0.9373	1.0585	1.1403	1.0583	0.9945	1.1907	0.9755	1.0962
		1-oleoyl-2-linoleoyl-GPC (18:1/18:2)*				0.9328	0.9571	0.8114	0.9784	0.9675	0.9889	1.0039	0.8416	0.8383	0.8624	1.0393	0.8003	1.0849	0.7549	0.6894
		1-palmitoyl-2-linoleoyl-GPI (16:0/18:2)				1.3789	1.218	1.0656	1.8716	1.3912	0.7433	1.6532	1.0751	0.6503	1.0421	1.3182	1.4027	1.0167	1.1017	1.1634
		1-oleoyl-2-linoleoyl-GPI (18:1/18:2)*				1.2691	1.0322	0.9278	1.6158	1.1323	0.7007	1.3141	0.8278	0.6299	1.1096	0.9509	1.1907	1.2404	1.0745	0.9784
		1-stearoyl-2-linoleoyl-GPI (18:0/18:2)				1.4081	1.1083	1.1452	1.0049	1.0646	1.0594	0.791	0.8658	1.0946	1.1147	1.1115	0.8856	1.0744	1.0026	0.9415
		1-palmitoyl-2-oleoyl-GPG (16:0/18:1)		5283509		1.2314	1.0224	0.9281	1.0156	1.1364	1.119	0.8432	0.8565	1.0158	1.1258	1.1605	0.9315	1.106	1.1951	1.056
		1-palmitoyl-2-oleoyl-GPE (16:0/18:1)		5283496	HMDB05320	0.8302	0.4491	1.3655	1.1343	0.3067	0.2704	0.6137	0.5045	0.822	0.6288	0.0589	0.66	1.697	0.4729	0.4224
		1-palmitoyl-2-stearoyl-GPE (16:0/18:0)*		5326793		1.5595	1.3908	1.1207	0.9057	1.0244	1.131	0.8077	0.7361	0.9114	1.0187	0.9422	0.6986	1.2845	1.1324	0.7444
		1-stearoyl-2-arachidonoyl-GPE (18:0/20:4)		5289133		1.0872	0.9931	0.8881	0.9933	1.0273	1.0342	0.9074	0.8391	0.9248	1.0788	1.1177	0.9984	1.3274	1.0403	1.0752
		1-stearoyl-2-oleoyl-GPE (18:0/18:1)				1.116	0.9437	0.813	0.9834	0.9912	1.0079	0.8316	0.722	0.8682	0.719	0.6979	0.7079	1.1569	0.861	0.7867
		1-palmitoyl-2-arachidonoyl-GPE (16:0/20:4)*		9546800	HMDB05323	0.9504	0.929	0.7954	0.9319	0.9358	1.0042	0.9108	0.7831	0.8598	0.9823	0.8534	0.8693	1.5941	0.8394	1.0341
		1-palmitoyl-2-linoleoyl-GPE (16:0/18:2)		9546747	HMDB05322	1.1537	0.8557	1.0183	1.067	1.0028	0.9399	0.7914	0.8851	1.1184	1.0488	1.0628	0.9004	1.165	1.0278	0.9477
		1-palmitoyl-2-linoleoyl-GPG (16:0/18:2)				1.2026	1.2036	1.0967	1.12	1.1243	1.0038	1.1209	1.0253	0.9147	1.2788	1.2649	0.9898	1.0973	1.0604	0.8825
		1-stearoyl-2-linoleoyl-GPE (18:0/18:2)*		9546749		1.2626	0.9754	0.9288	1.004	1.0545	1.0502	0.7757	0.7757	1.0001	1.0739	1.2942	0.9639	1.0051	1.0012	1.0574
		1-palmitoyl-2-stearoyl-GPC (16:0/18:0)				1.5666	1.5083	1.0893	1.0211	1.2237	1.1985	0.9831	0.8509	0.8655	1.1118	1.2314	1.1549	1.1436	1.0051	1.1466
		1-palmitoyl-2-oleoyl-GPI (16:0/18:1)*				1.0818	0.9382	0.8613	1.2275	1.2238	0.997	1.0646	0.9744	0.9152	0.7225	0.8088	0.6757	0.9676	0.9097	0.6936
		1-stearoyl-2-oleoyl-GPG (18:0/18:1)				1.1195	1.0083	0.9273	1.0471	1.1235	1.0729	0.9431	0.9306	0.9868	1.1787	1.0063	1.271	1.1522	0.7496	0.789
		1-palmitoyl-2-alpha-linolenoyl-GPC (16:0/18:3n3)*				1.1353	0.9124	0.8428	1.0193	1.019	0.9997	0.8191	0.7564	0.9235	0.8035	0.7879	0.6992	0.8606	0.8197	0.7058
		1-palmitoleoyl-2-linoleoyl-GPC (16:1/18:2)*				0.7659	0.7156	0.9335	1.0435	0.9286	0.8899	0.975	1.1318	1.1608	0.7603	0.7532	0.727	1.1867	0.7521	0.7473
		1,2-dilinoleoyl-GPC (18:2/18:2)		5288075		1.3348	1.1322	1.0722	1.0344	1.0081	0.9746	0.8774	0.8098	0.9229	1.1787	1.2538	0.9252	1.0091	1.092	1.0191
		1-linoleoyl-2-arachidonoyl-GPC (18:2/20:4n6)*				1.3251	1.2473	0.8737	1.0885	1.0337	0.9497	1.0246	0.6816	0.6652	1.45	1.1893	1.0455	1.4909	1.1078	1.1777
		1,2-dipalmitoyl-GPG (16:0/16:0)		11846227		1.2221	1.2617	0.9464	0.9605	1.2258	1.2761	0.9917	0.9492	0.9572	0.7034	0.8584	0.6905	0.8355	0.7173	0.5636
		1-oleoyl-2-arachidonoyl-GPE (18:1/20:4)*				0.711	0.713	0.466	0.9936	0.857	0.8625	0.9963	0.5616	0.5637	0.7601	0.5562	0.5711	2.2136	0.4749	0.5209
		1-oleoyl-2-arachidonoyl-GPI (18:1/20:4) *				0.7898	0.9136	0.8746	0.9946	0.924	0.929	1.1506	1.0232	0.8893	1.1179	0.7667	0.94	1.1031	0.8379	0.8497
	Phosphatidylserine (PS)	1-stearoyl-2-arachidonoyl-GPS (18:0/20:4)				0.8151	1.2284	0.8188	0.9138	0.9184	1.005	1.3773	0.9226	0.6699	0.9698	0.7464	0.9529	1.123	0.6917	1.0411
		1-stearoyl-2-oleoyl-GPS (18:0/18:1)		9547087		1.0813	1.1532	0.8889	1.135	0.9858	0.8685	1.2106	0.8104	0.6695	0.7591	0.8631	1.229	0.8933	0.7563	1.0468
	Lysolipid	1-palmitoyl-GPC (16:0)		86554	HMDB10382	1.7207	1.1897	1.1453	1.0131	0.8945	0.8829	0.7005	0.5954	0.85	1.046	1.3096	0.9481	2.0378	1.187	1.4657
		2-palmitoyl-GPC (16:0)*		15061532	HMDB61702	1.8111	1.3125	1.2061	1.106	1.0217	0.9237	0.8016	0.6804	0.8488	1.0543	1.311	1.4157	2.0073	1.3401	1.6843
		1-stearoyl-GPC (18:0)		497299	HMDB10384	1.7321	1.9419	1.2808	0.9605	0.849	0.8839	1.0769	0.6278	0.583	0.9163	1.4122	1.1162	2.1361	1.3005	1.6146
		1-oleoyl-GPC (18:1)		16081932	HMDB02815	1.5832	1.2173	0.9376	0.9608	1.0833	1.1275	0.7388	0.6415	0.8684	0.8105	0.9232	1.0084	1.5127	1.0925	1.1995
		1-linoleoyl-GPC (18:2)	C04100	11988421	HMDB10386	1.6851	1.0575	0.9324	1.0971	0.9831	0.8961	0.6885	0.5439	0.7901	0.878	1.0623	1.0709	1.6743	1.4571	1.2188
		1-linolenoyl-GPC (18:3)*				1.4843	1.1324	0.9269	1.0486	0.9819	0.9364	0.7999	0.6132	0.7665	0.7192	1.2263	1.0654	1.4834	0.7675	1.0982
		1-arachidonoyl-GPC (20:4n6)*	C05208		HMDB10395	1.7177	1.5185	0.9363	1.1366	1.0966	0.9648	1.0048	0.5978	0.5949	0.8211	1.2097	1.7963	3.3039	1.2117	1.8147
		1-palmitoyl-GPE (16:0)		9547069	HMDB11503	1.6981	1.1397	0.9094	1.0054	0.8429	0.8383	0.6748	0.4514	0.6689	0.7199	0.8067	1.2017	4.4237	1.2379	0.9472
		1-stearoyl-GPE (18:0)		9547068	HMDB11130	1.8142	1.2117	0.9566	1.0006	0.9121	0.9115	0.6683	0.4809	0.7196	1.0571	1.1551	1.0008	3.0288	1.2366	1.3941
		1-oleoyl-GPE (18:1)		9547071	HMDB11506	1.88	1.0402	0.7597	1.1106	0.9581	0.8627	0.6145	0.3871	0.63	0.7058	0.7666	0.9965	4.1832	1.086	1.3893
		1-linoleoyl-GPE (18:2)*		52925130	HMDB11507	1.6594	0.9896	0.7385	1.0352	0.8725	0.8428	0.6174	0.3883	0.6289	0.6464	0.94	0.8197	1.5327	0.9354	0.8508
		1-arachidonoyl-GPE (20:4n6)*		42607465	HMDB11517	1.6015	1.136	0.7748	1.1132	0.9175	0.8242	0.7896	0.4439	0.5622	0.7495	1.0712	1.0531	1.7431	0.9088	1.0203
		1-palmitoyl-GPI (16:0)			HMDB61695	2.8551	1.5716	1.2693	1.1942	1.1954	1.001	0.6574	0.5315	0.8085	0.6876	1.5556	0.932	2.9371	1.2383	0.9689
		1-stearoyl-GPI (18:0)			HMDB61696	1.3819	1.0651	0.8784	0.9888	0.8486	0.8582	0.7621	0.5394	0.7078	0.6487	0.7896	0.9424	2.4537	1.1072	1.0272
		1-oleoyl-GPI (18:1)*				1.4947	1.0813	0.7831	0.9779	0.8539	0.8732	0.7075	0.4474	0.6324	0.5241	0.9108	0.7119	2.5082	1.1645	0.6288
		1-linoleoyl-GPI (18:2)*				2.9673	2.0654	1.6619	0.7744	0.9092	1.174	0.539	0.5092	0.9447	1.2416	2.822	0.9141	3.5935	1.794	1.8257
		1-arachidonoyl-GPI (20:4)*			HMDB61690	2.4164	1.5353	1.222	0.9213	1.1425	1.2401	0.5854	0.5778	0.987	1.3244	1.7828	1.1823	3.3662	1.6867	2.0555
		1-stearoyl-GPS (18:0)*		9547101		1.2242	1.3892	0.9402	1.2306	0.8434	0.6853	1.3965	0.6477	0.4638	0.6494	0.9605	1.9014	0.7662	0.9033	2.4184
		1-oleoyl-GPS (18:1)		9547099		1.4055	1.7593	0.5968	1.842	1.0296	0.559	2.3056	0.4372	0.1896	0.3788	1.0775	3.9366	0.9096	0.7322	1.4692
		1-linoleoyl-GPS (18:2)*				1.588	1.4462	0.917	1.3616	1.0642	0.7816	1.24	0.6145	0.4956	0.7833	1.3489	1.5037	0.9573	0.8314	1.7444
		1-palmitoyl-GPG (16:0)*		3300276		2.2739	1.3837	0.8489	0.8375	0.8903	1.063	0.5097	0.3324	0.6521	1.0699	1.1212	0.9299	4.1359	1.1688	1.2401
		1-oleoyl-GPG (18:1)*				1.627	1.1094	0.8396	1.094	0.9704	0.887	0.746	0.5008	0.6713	0.5825	1.2098	0.7291	1.5103	0.6591	1.236
		1-linoleoyl-GPG (18:2)*				1.9022	1.643	1.2312	0.8305	0.9244	1.113	0.7174	0.5983	0.834	0.9089	1.6091	0.9423	2.0615	1.1434	1.8751
	Plasmalogen	1-(1-enyl-palmitoyl)-2-oleoyl-GPE (P-16:0/18:1)*				1.252	0.9824	1.0057	1.0982	0.9689	0.8823	0.8617	0.7783	0.9032	0.9082	0.853	1.1816	1.2109	0.8202	0.9044
		1-(1-enyl-palmitoyl)-2-linoleoyl-GPE (P-16:0/18:2)*				1.1018	0.7527	0.8675	0.9686	0.9959	1.0281	0.6617	0.7841	1.1849	0.8475	0.9618	0.8187	0.825	0.8838	0.7926
		1-(1-enyl-palmitoyl)-2-palmitoyl-GPC (P-16:0/16:0)*		11146967		1.0084	1.0673	1.0739	0.9438	1.0434	1.1056	0.9989	1.1112	1.1125	1.1649	1.1735	1.2053	1.4691	1.063	1.1406
		1-(1-enyl-palmitoyl)-2-palmitoleoyl-GPC (P-16:0/16:1)*				0.6727	0.7953	0.631	0.9834	1.0091	1.0261	1.1626	0.9466	0.8142	0.6475	0.5603	0.6086	1.0892	0.7036	0.6885
		1-(1-enyl-palmitoyl)-2-arachidonoyl-GPE (P-16:0/20:4)*				1.0914	1.0044	0.9385	1.0262	1.033	1.0067	0.9444	0.8884	0.9407	1.1246	1.0462	0.9547	1.3297	0.9407	1.0687
		1-(1-enyl-palmitoyl)-2-oleoyl-GPC (P-16:0/18:1)*				0.9196	0.9684	0.9021	0.9804	1.0104	1.0306	1.0324	0.9911	0.96	0.8369	0.8106	0.8087	1.2466	0.9937	1.0631
		1-(1-enyl-stearoyl)-2-oleoyl-GPE (P-18:0/18:1)				1.0433	0.7689	0.7916	1.1087	1.0737	0.9685	0.8171	0.8146	0.997	0.9891	0.8856	1.2242	0.9856	0.737	0.9869
		1-(1-enyl-stearoyl)-2-linoleoyl-GPE (P-18:0/18:2)*				1.0696	0.8289	0.881	0.9648	1.0271	1.0646	0.7476	0.846	1.1315	1.0478	0.9872	0.8817	0.8674	0.895	0.7826
		1-(1-enyl-palmitoyl)-2-arachidonoyl-GPC (P-16:0/20:4)*				1.1013	1.3045	1.165	0.9457	1.0254	1.0843	1.1201	1.0847	0.9684	1.3733	1.4697	1.2834	1.6285	1.3863	1.8197
		1-(1-enyl-palmitoyl)-2-linoleoyl-GPC (P-16:0/18:2)*				1.0751	0.9283	1.0129	0.9971	1.0619	1.0649	0.861	1.0004	1.162	1.0885	1.1548	0.9989	0.8637	1.0171	1.0319
		1-(1-enyl-stearoyl)-2-arachidonoyl-GPE (P-18:0/20:4)*		9547058	HMDB05779	1.0697	0.9938	0.9523	1.0051	1.0553	1.05	0.9339	0.9395	1.006	1.2213	1.4733	1.1674	1.2578	0.9159	1.399
	Lysoplasmalogen	1-(1-enyl-palmitoyl)-GPC (P-16:0)*		10917802		1.6908	1.3093	1.3069	0.9014	1	1.1094	0.6981	0.773	1.1073	1.2164	1.4023	1.2441	3.8167	1.5076	1.9533
		1-(1-enyl-palmitoyl)-GPE (P-16:0)*				1.6958	1.12	1.0033	1.0178	0.9136	0.8976	0.6722	0.5405	0.8041	1.0409	1.1091	1.0418	2.1954	1.26	1.3058
		1-(1-enyl-oleoyl)-GPE (P-18:1)*				1.6261	1.0387	1.0804	0.9881	0.8982	0.909	0.6312	0.5968	0.9455	1.1309	1.024	1.0314	2.6356	1.0842	1.1989
		1-(1-enyl-stearoyl)-GPE (P-18:0)*				1.6319	1.2636	1.0794	0.9165	0.9352	1.0204	0.7097	0.6186	0.8717	1.284	1.2996	1.3025	2.9649	1.266	1.615
		1-(1-enyl-oleoyl)-2-oleoyl-GPE (P-18:1/18:1)*			HMDB11441	0.8346	0.7048	0.9148	1.0628	0.8855	0.8332	0.8975	0.9707	1.0815	1.1268	0.7007	1.1368	1.0446	0.858	0.6659
		1-(1-enyl-oleoyl)-2-linoleoyl-GPE (P-18:1/18:2)*				1.002	0.8504	0.8973	0.9014	0.9669	1.0726	0.765	0.8658	1.1318	0.8697	0.8165	0.8805	0.9655	0.848	0.66
	Glycerolipid Metabolism	glycerol	C00116	753	HMDB00131	1.3342	1.4634	1.2103	1.1897	0.9312	0.7827	1.3048	0.8447	0.6473	0.9091	0.7011	1.1801	2.9701	1.2439	2.1425
		glycerol 3-phosphate	C00093	754	HMDB00126	0.5884	1.0655	0.928	0.7825	0.8567	1.0948	1.4171	1.3512	0.9535	0.9049	0.9184	0.6592	0.7184	0.6393	0.7354
		glycerophosphoglycerol	C03274	439964		1.1473	1.3653	1.3971	0.8336	1.0013	1.2011	0.992	1.2193	1.2291	1.3558	1.4345	0.8523	1.2644	1.3546	1.4604
	Monoacylglycerol	1-myristoylglycerol (14:0)	C01885	79050	HMDB11561	1.0792	1.0408	1.0513	1.1951	1.0533	0.8813	1.1527	1.0262	0.8902	1.0738	0.7533	1.4916	1.5509	1.5814	3.0309
		1-palmitoylglycerol (16:0)		14900	HMDB31074	0.8823	1.0963	0.8386	0.8568	0.8677	1.0127	1.0646	0.8247	0.7747	0.9122	0.5931	0.7932	1.5282	0.8076	1.041
		2-palmitoylglycerol (16:0)		123409	HMDB11533	1.598	1.4558	1.07	1.0419	1.0713	1.0281	0.9492	0.7173	0.7557	0.9433	0.9012	0.6903	0.9516	2.6515	3.4688
		1-oleoylglycerol (18:1)		5283468	HMDB11567	0.6963	1.56	1.9224	0.9708	0.6098	0.6282	2.175	1.6837	0.7741	0.9279	0.2559	0.5699	2.4782	1.0583	1.2828
		2-oleoylglycerol (18:1)		5319879		0.876	1.1921	1.4175	0.971	0.7017	0.7227	1.3215	1.1356	0.8593	0.9042	1.0667	1.5163	1.8087	0.9499	1.6057
		1-linoleoylglycerol (18:2)		5283469		1.2296	1.3931	0.9631	0.8709	0.8742	1.0037	0.9867	0.6847	0.6939	1.0676	1.3545	1.3248	1.7579	1.7297	3.3598
		2-linoleoylglycerol (18:2)		5365676	HMDB11538	1.089	1.1576	0.9835	0.8541	0.7692	0.9006	0.908	0.6947	0.7651	0.825	1.2653	0.7195	1.3997	1.6286	2.0037
		1-linolenoylglycerol (18:3)		53480978	HMDB11569	1.0356	1.4435	1.5065	1.0054	0.7357	0.7318	1.4014	1.0703	0.7637	1.6584	0.936	1.8705	2.1947	1.9203	4.2332
		1-arachidonylglycerol (20:4)	C13857	5282281	HMDB11572	0.9309	1.3188	0.9406	0.8096	0.781	0.9646	1.1471	0.7891	0.688	1.1431	1.6607	1.4675	1.7577	1.165	1.997
		2-arachidonoylglycerol (20:4)	C13856	5282280	HMDB04666	1.0182	1.3899	0.9769	0.7263	0.7122	0.9807	0.9914	0.6833	0.6893	1.2274	1.6446	0.9895	1.2948	0.9472	1.5021
		1-dihomo-linolenylglycerol (20:3)				1.2888	1.1909	1.1598	1.1339	0.8598	0.7583	1.0478	0.7738	0.7385	0.8623	0.7859	0.9482	2.9292	1.6956	3.8125
		1-palmitoleoylglycerol (16:1)*				0.9086	1.9179	1.3985	0.5159	0.4655	0.9023	1.0889	0.7164	0.6579	0.7365	0.6326	1.3987	1.1442	0.8235	1.7637
		2-palmitoleoylglycerol (16:1)*				0.8151	1.7156	1.2624	0.6813	0.7824	1.1484	1.4339	1.2117	0.845	0.8883	0.7714	0.7819	0.9507	1.1194	2.6537
	Diacylglycerol	diacylglycerol (16:1/18:2 [2], 16:0/18:3 [1])*				1.766	1.2444	1.2629	1.4031	1.0795	0.7693	0.9888	0.772	0.7808	0.7545	0.6556	1.6075	2.2287	0.8449	0.8103
		oleoyl-linoleoyl-glycerol (18:1/18:2) [1]				1.5456	1.3485	1.2083	1.3793	0.9735	0.7058	1.2034	0.761	0.6324	1.0974	1.0995	1.1799	1.9739	1.4883	1.2408
		oleoyl-linoleoyl-glycerol (18:1/18:2) [2]				1.5918	1.2713	1.2586	1.0878	0.984	0.9046	0.8688	0.778	0.8956	1.0687	1.186	1.4287	1.9878	1.2588	1.4792
		oleoyl-linolenoyl-glycerol (18:1/18:3) [2]*				1.6531	1.543	1.1274	1.1606	1.106	0.9529	1.0833	0.7542	0.6963	0.5714	0.4427	0.978	2.2491	0.612	0.6083
		oleoyl-arachidonoyl-glycerol (18:1/20:4) [2]*				1.2022	0.9693	1.0325	1.1935	1.0455	0.876	0.9623	0.8979	0.9331	1.0909	0.9933	1.2331	1.6299	1.1243	1.2003
		linoleoyl-arachidonoyl-glycerol (18:2/20:4) [2]*				1.8723	1.2946	1.4596	1.8132	1.1046	0.6092	1.2538	0.8611	0.6868	1.5761	0.8134	1.9617	1.9487	0.7734	1.6274
		linoleoyl-linolenoyl-glycerol (18:2/18:3) [1]*				1.0213	1.5168	1.5548	1.6041	0.8118	0.5061	2.3823	1.2358	0.5187	1.1029	0.5884	1.3248	3.4657	1.177	1.1026
		linoleoyl-linolenoyl-glycerol (18:2/18:3) [2]*				1.9871	1.4742	1.3872	1.4779	1.2221	0.8269	1.0964	0.8532	0.7781	1.2153	1.1043	2.261	1.867	0.9938	1.3316
		linoleoyl-docosahexaenoyl-glycerol (18:2/22:6) [2]*				1.4069	1.0426	1.0832	1.7357	1.3405	0.7723	1.2862	1.0321	0.8024	1.4768	1.3231	2.2785	2.5464	1.4236	3.8527
		palmitoyl-dihomo-linolenoyl-glycerol (16:0/20:3n3 or 6) [2]*				1.3315	1.0596	1.8078	1.34	0.8172	0.6098	1.0664	1.1095	1.0404	0.9716	0.7226	1.5814	2.0993	1.5465	0.7924
		palmitoyl-arachidonoyl-glycerol (16:0/20:4) [2]*				1.3379	1.2945	0.9505	1.1045	1.0699	0.9687	1.0686	0.7601	0.7113	0.9881	0.7659	0.9962	1.9558	0.8787	1.4278
		stearoyl-docosahexaenoyl-glycerol (18:0/22:6) [2]*				0.7435	0.6398	0.8828	1.4968	0.9956	0.6651	1.288	1.1821	0.9178	0.932	0.673	1.336	1.2427	1.2722	1.3378
		palmitoyl-oleoyl-glycerol (16:0/18:1) [2]*				1.2293	1.0103	1.0974	1.166	1.0505	0.9009	0.9582	0.9378	0.9787	0.7488	0.7824	0.9112	1.8918	1.299	0.9928
		palmitoyl-linoleoyl-glycerol (16:0/18:2) [1]*		9543695	HMDB05207,HMDB07103	1.9273	1.2374	1.0879	1.5433	1.1445	0.7416	0.9909	0.646	0.652	0.8365	0.8401	1.3996	2.3201	1.1772	1.1738
		palmitoyl-linoleoyl-glycerol (16:0/18:2) [2]*				1.775	1.3157	1.3073	1.2312	1.1568	0.9396	0.9127	0.852	0.9335	1.1463	1.2034	1.4283	1.8366	1.3202	1.4209
		palmitoyl-linolenoyl-glycerol (16:0/18:3) [2]*				1.6146	1.1507	1.281	1.4415	1.058	0.7339	1.0273	0.8393	0.817	0.5828	0.5416	1.0504	2.443	0.7517	0.595
		stearoyl-linoleoyl-glycerol (18:0/18:2) [2]*				1.5198	1.0568	1.1941	1.273	1.0572	0.8305	0.8852	0.8307	0.9384	1.1885	1.2727	1.6075	2.0133	1.5033	1.8252
		oleoyl-oleoyl-glycerol (18:1/18:1) [2]*				1.0062	1.0305	1.1374	1.0739	0.9635	0.8972	1.0998	1.0892	0.9903	0.959	0.7335	1.1067	2.9195	1.1822	0.8991
	Sphingolipid Metabolism	sphinganine	C00836	3126	HMDB00269	1.3107	1.423	0.7042	1.4097	1.4692	1.0423	1.5304	0.7894	0.5158	0.5924	1.3767	0.9063	1.0819	0.8636	1.2747
		N-palmitoyl-sphinganine (d18:0/16:0)		5283572	HMDB11760	1.981	2.0273	1.0029	1.8961	1.5066	0.7945	1.9404	0.7627	0.3931	0.6653	1.1339	1.4457	2.3008	0.9016	1.5842
		myristoyl dihydrosphingomyelin (d18:0/14:0)*				1.015	1.4724	1.0416	1.1502	0.7945	0.6907	1.6685	0.8153	0.4887	0.6346	0.7313	1.1708	0.865	0.5875	1.0101
		palmitoyl dihydrosphingomyelin (d18:0/16:0)*		9939965		1.3201	1.7141	1.0519	1.2886	0.9726	0.7548	1.6731	0.775	0.4632	0.6078	0.927	1.2633	1.2212	0.9378	0.9943
		behenoyl dihydrosphingomyelin (d18:0/22:0)*				1.2504	1.1497	1.0294	1.0508	0.9143	0.8701	0.9662	0.7527	0.779	0.7587	0.9318	1.3367	1.4613	0.9713	0.9001
		palmitoyl sphingomyelin (d18:1/16:0)		9939941		1.2472	1.6329	1.0686	0.9832	0.9195	0.9353	1.2872	0.7878	0.6121	0.8128	0.9931	1.1573	1.0307	0.8772	1.0368
		stearoyl sphingomyelin (d18:1/18:0)	C00550	6453725	HMDB01348	1.06	0.8711	0.9538	0.963	1.0451	1.0853	0.7914	0.9405	1.1883	1.0953	1.2814	1.122	0.958	0.9571	1.0993
		behenoyl sphingomyelin (d18:1/22:0)*				1.387	1.1999	0.973	1.0792	1.0739	0.9951	0.9336	0.7533	0.8069	0.8435	1.2166	1.2599	1.0605	0.7874	1.1098
		tricosanoyl sphingomyelin (d18:1/23:0)*				1.2343	1.0102	1.0116	1.0322	1.0029	0.9716	0.8448	0.822	0.973	1.0287	1.098	1.0655	1.342	1.048	1.0382
		lignoceroyl sphingomyelin (d18:1/24:0)				1.377	1.4392	1.1474	1.074	0.9777	0.9103	1.1225	0.8147	0.7258	1.0207	0.9735	1.1743	1.4545	1.0156	1.0417
		sphingomyelin (d18:1/14:0, d16:1/16:0)*		11433862		1.1706	1.4087	1.03	1.101	0.9378	0.8517	1.3249	0.8252	0.6228	0.7903	1.1065	0.9778	0.897	0.7064	1.002
		sphingomyelin (d18:1/15:0, d16:1/17:0)*				1.212	1.5097	0.9795	1.0753	0.9696	0.9017	1.3394	0.7836	0.585	0.6899	0.9928	1.0299	0.9426	0.7686	1.2251
		sphingomyelin (d18:2/16:0, d18:1/16:1)*				0.9676	1.3888	0.9335	1.0938	0.7328	0.6699	1.57	0.707	0.4503	0.6546	0.9179	1.0394	1.0504	0.6332	0.9689
		sphingomyelin (d18:1/17:0, d17:1/18:0, d19:1/16:0)				0.9497	1.0606	0.9658	1.0499	0.9455	0.9006	1.1724	0.9616	0.8202	0.8402	0.8631	0.8994	1.0629	0.7818	1.0067
		sphingomyelin (d18:1/20:0, d16:1/22:0)*				1.359	1.2835	1.0815	1.0339	1.0337	0.9998	0.9765	0.8226	0.8424	0.9221	0.9889	1.0545	1.2092	0.7817	0.9323
		sphingomyelin (d18:1/21:0, d17:1/22:0, d16:1/23:0)*				1.3063	1.1176	0.9847	1.125	1.0179	0.9048	0.9624	0.7672	0.7972	0.8455	0.9535	1.0922	1.201	0.8597	0.996
		sphingomyelin (d18:1/22:1, d18:2/22:0, d16:1/24:1)*				1.0985	0.9989	0.9449	1.1475	0.9833	0.8569	1.0434	0.8458	0.8105	0.7771	1.0113	1.3713	0.9602	0.7191	0.9107
		sphingomyelin (d18:2/23:0, d18:1/23:1, d17:1/24:1)*				1.2429	1.1094	0.957	1.0904	1.0359	0.9499	0.9733	0.7975	0.8194	0.9086	0.9828	1.0762	1.2153	0.8229	0.9507
		sphingomyelin (d18:1/24:1, d18:2/24:0)*				1.3337	1.2463	0.9987	1.0546	1.0892	1.0328	0.9855	0.8157	0.8277	0.9034	1.0628	1.2341	1.002	0.6645	0.8717
		sphingomyelin (d18:2/24:1, d18:1/24:2)*				1.6145	1.632	1.2536	1.0043	1.0187	1.0143	1.0152	0.791	0.7791	1.4364	1.6908	1.5566	1.3689	1.145	1.4504
		sphingosine	C00319	5353955	HMDB00252	1.1273	1.3935	0.9518	0.9538	1.0384	1.0887	1.179	0.8767	0.7436	0.7831	1.1389	0.9274	1.0796	0.8287	1.119
		N-palmitoyl-sphingosine (d18:1/16:0)		5283564	HMDB04949	1.5981	1.7746	1.2427	1.2588	1.0293	0.8177	1.3979	0.8004	0.5726	0.8255	0.8005	1.0137	1.829	0.8858	1.2008
		N-stearoyl-sphingosine (d18:1/18:0)*		5283565	HMDB04950	1.1737	0.9272	1.257	1.083	0.9302	0.8589	0.8555	0.9962	1.1645	0.9116	0.8768	0.8406	0.9462	0.9056	1.0116
		glycosyl-N-palmitoyl-sphingosine (d18:1/16:0)				0.9451	1.8366	0.7795	1.5562	1.1967	0.769	3.024	0.987	0.3264	0.3813	1.3888	2.6519	1.0416	0.5093	1.2226
		lactosyl-N-stearoyl-sphingosine (d18:1/18:0)*		10260120	HMDB11591	1.4533	1.0354	1.0618	0.9171	1.1213	1.2227	0.6534	0.8193	1.2538	1.4209	1.4017	1.0214	1.7905	1.1494	1.9461
		lactosyl-N-nervonoyl-sphingosine (d18:1/24:1)*				1.4796	1.3287	1.2051	0.9326	0.9666	1.0365	0.8375	0.7873	0.94	1.0881	1.3037	1.3045	2.3069	1.3772	1.7771
		sphingomyelin (d18:2/24:2)*				1.1768	1.4056	0.9657	0.9805	1.0107	1.0308	1.1712	0.8294	0.7082	0.8048	1.1707	1.2877	1.1124	0.9551	1.0951
		sphingomyelin (d18:0/20:0, d16:0/22:0)*				1.4013	1.2132	1.0514	1.1001	0.9471	0.8609	0.9525	0.7106	0.7461	0.7057	0.7201	0.8519	1.4276	0.8814	0.8174
		sphingomyelin (d18:0/18:0, d19:0/17:0)*				1.0774	0.8902	0.8621	0.9844	1.0982	1.1156	0.8133	0.8787	1.0805	0.9228	1.1021	1.033	0.9694	0.8086	0.9055
	Mevalonate Metabolism	3-hydroxy-3-methylglutarate	C03761	1662	HMDB00355	0.6885	1.153	1.0513	1.1241	0.9562	0.8507	1.8824	1.46	0.7756	0.879	1.2957	1.1662	1.4874	0.7437	1.3761
	Sterol	cholesterol	C00187	11025495	HMDB00067	1.1705	1.3468	1.0043	0.9372	0.9357	0.9983	1.0784	0.8028	0.7445	0.8348	1.1444	1.0539	1.1281	0.9535	1.2691
		7-alpha-hydroxy-3-oxo-4-cholestenoate (7-Hoca)	C17337	3081085	HMDB12458	1.3453	1.66	1.1252	0.9782	0.9368	0.9576	1.2071	0.7835	0.6491	0.7665	1.18	0.7619	0.5594	0.6919	1.1928
		7-hydroxycholesterol (alpha or beta)				1.0555	1.006	1.0988	0.9701	0.6108	0.6296	0.9246	0.6359	0.6877	0.4303	0.781	0.982	0.8377	0.8416	0.9343
	Primary Bile Acid Metabolism	taurocholate	C05122	6675	HMDB00036	2.4116	2.6235	2.6601	1.4973	0.6822	0.4556	1.6289	0.7525	0.462	0.363	1.1991	0.573	0.2758	0.2825	0.5642
	Ceramides	ceramide (d16:1/24:1, d18:1/22:1)*				1.2944	1.3114	1.1349	1.1719	1.0235	0.8734	1.1872	0.8974	0.7559	0.7078	0.6744	0.8342	1.5335	0.821	0.8597
		ceramide (d18:1/14:0, d16:1/16:0)*				1.3855	1.8824	1.243	1.4869	0.9913	0.6667	2.0202	0.8894	0.4402	0.9972	0.6082	0.9483	2.8256	1.009	1.3151
		ceramide (d18:1/17:0, d17:1/18:0)*				1.2058	1.0367	1.3091	1.1689	0.8971	0.7674	1.005	0.9739	0.9691	0.8739	0.717	0.7783	1.2164	0.8447	1.0587
		ceramide (d18:2/24:1, d18:1/24:2)*				1.7057	1.7094	1.3928	1.0727	1.0769	1.0039	1.075	0.8793	0.818	1.3895	1.214	1.4013	1.6377	1.2347	1.3486
		glycosyl ceramide (d14:1/24:0, d16:1/22:0)*				1.6332	1.8618	1.2589	1.2379	1.0358	0.8367	1.4112	0.7984	0.5658	0.445	1.0493	13.6262	0.3829	0.3544	1.1323
